# Supplementary material for: Egg recognition: The importance of quantifying multiple repeatable features as visual identity signals
Source: PLoS One. 2021 Mar 4;16(3):e0248021. doi: 10.1371/journal.pone.0248021 (PMC7932075; doi:10.1371/journal.pone.0248021)
Supplement: S1 Dataset — Each row is an image (egg). See Table 1 for variable description. A nest identifier to group sibling eggs is also available. (TXT) [file pone.0248021.s002.txt]

FileName	Nest_ID	Volume	Area	Length	Width	NumSpots	TotAreaSpots	AvgSpotSize	AvgExcentricity	FractalDim	TotalR	TotalG	TotalB	SpotsR	SpotsRSTD	SpotsG	SpotsGSTD	SpotsB	SpotsBSTD	BackGroundR	BackGroundRSTD	BackGroundG	BackGroundGSTD	BackGroundB	BackGroundBSTD	Per_vs_Area	EquivAxisL	Max_Spot_Con
IMG_1025	N1	38721.11914	4902.99535	54.29072	38.12604	558	4.54602	0.00815	0.73494	1.42472	0.51785	0.45283	0.37547	0.30371	0.13415	0.24074	0.11757	0.20418	0.10090	0.53320	0.08669	0.46761	0.07132	0.38760	0.06925	13.22660	0.54104	0.730
IMG_1026	N1	37278.69417	4725.14831	52.38250	37.87200	642	7.52893	0.01173	0.74290	1.52488	0.54517	0.46193	0.37328	0.38862	0.15245	0.30161	0.12709	0.24430	0.10206	0.56442	0.09210	0.48068	0.07095	0.38848	0.06908	18.15481	0.53201	0.355
IMG_1027	N1	32265.23410	4365.66970	51.73652	35.82120	427	4.44780	0.01042	0.72248	1.41051	0.52606	0.45767	0.38388	0.37831	0.14136	0.29245	0.11674	0.24027	0.09195	0.53835	0.08566	0.47017	0.06784	0.39469	0.06569	14.97362	0.47944	0.485
IMG_1028	N1	36138.27069	4601.66729	51.03552	37.79241	583	4.92171	0.00844	0.74634	1.44941	0.47739	0.39679	0.31962	0.27746	0.12411	0.21290	0.09755	0.16704	0.07491	0.49367	0.07725	0.41142	0.06197	0.33174	0.05789	14.33064	0.49854	0.350
IMG_1029	N1	36539.00440	4686.23927	52.52074	37.59528	400	3.67810	0.00920	0.71801	1.38923	0.52627	0.44649	0.35353	0.33352	0.14772	0.24930	0.11561	0.19327	0.08599	0.53896	0.08969	0.45870	0.07027	0.36347	0.06603	14.09579	0.51300	0.345
IMG_1031	N2	34896.89189	4603.48046	53.01315	36.75761	486	4.25211	0.00875	0.71895	1.41627	0.47778	0.43701	0.38961	0.28599	0.11492	0.23759	0.10235	0.20898	0.08777	0.49100	0.09134	0.45015	0.07720	0.40140	0.06946	13.26763	0.45665	0.435
IMG_1032	N2	34351.98381	4565.73384	52.91511	36.21997	808	7.61275	0.00942	0.73694	1.51553	0.38376	0.35842	0.32611	0.27574	0.08555	0.24681	0.08169	0.22526	0.07565	0.39678	0.06915	0.37148	0.05710	0.33793	0.05350	17.64280	0.53663	0.605
IMG_1033	N2	33710.57211	4498.26055	52.06226	35.82390	696	6.64505	0.00955	0.73706	1.48657	0.39304	0.36124	0.32153	0.26072	0.09644	0.22207	0.08964	0.19542	0.07948	0.40756	0.07022	0.37585	0.05895	0.33470	0.05556	15.76453	0.56108	0.815
IMG_1034	N2	33863.88590	4521.21542	52.62554	35.84250	786	6.91737	0.00880	0.73750	1.49954	0.36798	0.33705	0.30169	0.25177	0.09574	0.21138	0.08702	0.18373	0.07444	0.38134	0.06631	0.35074	0.05557	0.31437	0.05309	15.91891	0.53215	0.720
IMG_1035	N2	34692.68652	4537.28157	51.73647	36.78551	689	6.73101	0.00977	0.72521	1.49752	0.36185	0.33223	0.29811	0.23232	0.09132	0.19847	0.08456	0.17655	0.07641	0.37574	0.06561	0.34610	0.05485	0.31069	0.05200	16.79828	0.52709	0.545
IMG_1037	N3	34076.30205	4634.28664	55.12835	35.60735	721	5.60955	0.00778	0.74230	1.48117	0.46632	0.42273	0.36230	0.34052	0.11176	0.29371	0.10361	0.24948	0.08901	0.47988	0.09214	0.43589	0.08187	0.37367	0.07226	17.64757	0.56278	0.835
IMG_1038	N3	35679.62948	4704.50316	54.16040	36.55113	539	4.49853	0.00835	0.70594	1.41820	0.40064	0.34812	0.28376	0.26924	0.09636	0.21794	0.08569	0.17480	0.06880	0.41111	0.07272	0.35788	0.06233	0.29176	0.05242	14.15118	0.51902	0.420
IMG_1039	N3	34179.01645	4601.61053	54.01266	35.76629	774	6.09030	0.00787	0.74082	1.50028	0.46565	0.42697	0.37184	0.36441	0.10365	0.31728	0.10064	0.27214	0.08722	0.47815	0.08252	0.43950	0.07435	0.38297	0.06633	18.39295	0.49096	0.760
IMG_1040	N3	33308.37542	4466.06958	52.26035	35.70382	740	5.84206	0.00789	0.75581	1.50007	0.37151	0.33417	0.28485	0.27310	0.08543	0.23177	0.07813	0.19359	0.06514	0.38220	0.06691	0.34459	0.05815	0.29393	0.05088	19.54403	0.53667	0.665
IMG_1041	N3	35904.01410	4657.54981	52.46322	36.88949	799	6.17624	0.00773	0.74452	1.51141	0.37311	0.32313	0.26525	0.25004	0.08633	0.20259	0.07608	0.16360	0.06210	0.38584	0.07352	0.33500	0.06157	0.27509	0.05221	17.04572	0.49251	0.565
IMG_1042	N4	35147.97035	4641.72299	52.85076	36.26579	823	8.45632	0.01027	0.75360	1.54050	0.50847	0.43354	0.36432	0.37550	0.11353	0.30829	0.10272	0.25909	0.08936	0.52814	0.09988	0.45133	0.08396	0.37920	0.07387	19.48267	0.49924	0.345
IMG_1043	N4	37004.73619	4736.28092	52.65367	37.50185	779	6.96015	0.00893	0.75178	1.51004	0.48140	0.41479	0.34048	0.32463	0.11762	0.26507	0.10563	0.21650	0.08842	0.50012	0.09614	0.43196	0.08301	0.35458	0.07172	17.23580	0.51304	0.625
IMG_1044	N4	37033.25579	4784.00132	53.51695	37.20339	552	4.74651	0.00860	0.71396	1.45307	0.44390	0.37112	0.30126	0.26554	0.09888	0.20706	0.08375	0.16829	0.06884	0.45873	0.08857	0.38420	0.07500	0.31181	0.06390	14.67018	0.51890	0.380
IMG_1045	N4	32234.03362	4373.37473	51.40603	35.21078	507	5.03671	0.00993	0.72488	1.44536	0.41876	0.34756	0.28145	0.24907	0.09173	0.19490	0.07893	0.15997	0.06559	0.43375	0.08173	0.36057	0.06810	0.29182	0.05835	15.88548	0.49351	0.700
IMG_1046	N4	39078.37226	5024.41358	56.59914	37.83554	603	4.54226	0.00753	0.73611	1.44746	0.48743	0.42083	0.35862	0.33683	0.10782	0.27519	0.09723	0.23525	0.08362	0.50131	0.09349	0.43350	0.08046	0.36931	0.07059	15.56468	0.47714	0.315
IMG_1048	N5	34979.39264	4632.81530	53.75867	36.47592	779	8.42714	0.01082	0.72799	1.52733	0.33078	0.30924	0.28109	0.24611	0.08133	0.20456	0.07480	0.17836	0.06465	0.34305	0.06139	0.32299	0.05318	0.29422	0.04686	14.98872	0.48739	0.360
IMG_1049	N5	30230.82058	4103.54224	48.36724	35.22811	725	7.26488	0.01002	0.74612	1.60071	0.35192	0.29511	0.24602	0.20097	0.08098	0.15044	0.06749	0.12152	0.05491	0.36797	0.07042	0.30990	0.05796	0.25854	0.04885	13.62066	0.46075	0.510
IMG_1050	N5	34880.83427	4598.16471	52.98294	36.61532	907	8.59763	0.00948	0.74603	1.53746	0.36307	0.30941	0.25937	0.25772	0.08439	0.20311	0.07449	0.16687	0.06264	0.37813	0.06882	0.32372	0.05694	0.27156	0.04729	16.15756	0.52136	0.515
IMG_1051	N5	31773.47862	4389.61148	52.93025	34.75801	805	7.03977	0.00875	0.74515	1.49059	0.41201	0.37084	0.32123	0.26645	0.09154	0.21869	0.08340	0.18456	0.07098	0.42815	0.08164	0.38687	0.07207	0.33532	0.06102	14.13988	0.53564	0.485
IMG_1052	N5	33901.98270	4537.67901	52.84060	36.17473	1224	10.75458	0.00879	0.76317	1.55457	0.35910	0.31607	0.27163	0.26256	0.08313	0.21188	0.07429	0.17815	0.06265	0.37522	0.06942	0.33251	0.05921	0.28609	0.04949	15.10930	0.53696	0.755
IMG_1054	N6	37242.19855	4769.63094	53.41378	38.12731	961	10.26289	0.01068	0.76103	1.56792	0.32225	0.29122	0.25683	0.24651	0.07711	0.20101	0.06839	0.16961	0.05683	0.33540	0.06099	0.30552	0.05271	0.27022	0.04659	16.19947	0.49254	0.430
IMG_1055	N6	29470.77991	4147.54469	51.24692	34.28851	539	5.62119	0.01043	0.70976	1.44154	0.37518	0.34282	0.29761	0.20793	0.07853	0.16784	0.07175	0.14364	0.06232	0.38950	0.07439	0.35713	0.06687	0.31003	0.05716	12.93258	0.52524	0.555
IMG_1056	N6	35379.12428	4661.63181	53.59935	36.39585	1047	8.90849	0.00851	0.75634	1.52520	0.35838	0.30791	0.25558	0.22946	0.08634	0.18136	0.07347	0.14632	0.05936	0.37540	0.07446	0.32397	0.06313	0.26917	0.05295	14.35663	0.52188	0.550
IMG_1057	N6	35732.81903	4691.88970	54.00692	36.77263	1304	14.06409	0.01079	0.77865	1.61005	0.38714	0.33528	0.28128	0.27663	0.09620	0.22203	0.08702	0.18090	0.07245	0.40997	0.07988	0.35783	0.06865	0.30093	0.05801	18.44398	0.51438	0.605
IMG_1058	N6	39168.15275	5003.53600	55.25591	37.30735	1115	9.10803	0.00817	0.75523	1.57159	0.36183	0.31332	0.26555	0.24576	0.08382	0.19244	0.07276	0.15963	0.06107	0.37822	0.07216	0.32952	0.06217	0.27949	0.05274	15.69699	0.51576	0.210
IMG_1060	N7	36171.03702	4731.41449	54.33302	36.78851	839	7.82421	0.00933	0.74260	1.50593	0.45044	0.38105	0.31294	0.31711	0.10774	0.25294	0.09300	0.20530	0.07512	0.46746	0.08778	0.39669	0.07414	0.32591	0.06245	15.28846	0.51591	0.575
IMG_1061	N7	39699.33749	5093.05772	57.05545	37.89678	856	6.14260	0.00718	0.74775	1.48655	0.44804	0.38135	0.31733	0.28828	0.11222	0.22845	0.09709	0.18820	0.08004	0.46353	0.08826	0.39558	0.07549	0.32920	0.06451	14.71568	0.49484	0.655
IMG_1062	N7	38898.22997	5012.84468	56.67992	37.39169	870	6.79856	0.00781	0.73854	1.50047	0.43787	0.38170	0.32436	0.28387	0.10167	0.22891	0.08914	0.19222	0.07426	0.45414	0.08544	0.39716	0.07356	0.33756	0.06241	14.51820	0.56082	0.685
IMG_1063	N7	37293.17503	4871.55621	55.48318	36.61326	668	4.95353	0.00742	0.74159	1.44390	0.41687	0.36554	0.30748	0.23894	0.10276	0.19224	0.09030	0.16006	0.07559	0.43088	0.08034	0.37867	0.07102	0.31853	0.06222	13.77192	0.51853	0.575
IMG_1064	N7	38200.14567	4824.89666	53.25524	38.41819	628	5.52707	0.00880	0.72205	1.45571	0.43224	0.37111	0.31203	0.24884	0.10526	0.19672	0.08877	0.16400	0.07327	0.44787	0.08359	0.38545	0.07143	0.32408	0.06119	13.79490	0.53171	0.505
IMG_1066	N8	36460.03847	4750.55804	54.43350	37.33990	721	6.61713	0.00918	0.74985	1.48042	0.49989	0.44312	0.36455	0.33324	0.12605	0.28118	0.11650	0.23027	0.09730	0.51783	0.09666	0.45999	0.08569	0.37848	0.07499	15.73605	0.52886	0.615
IMG_1067	N8	40746.95530	5063.67214	55.28571	39.00000	521	4.06563	0.00780	0.70488	1.40535	0.51286	0.43309	0.35645	0.29959	0.12447	0.23039	0.10669	0.18588	0.08826	0.52752	0.09714	0.44639	0.08218	0.36751	0.07050	12.69641	0.52753	0.415
IMG_1068	N8	40618.66064	5094.49251	56.12138	38.62327	391	3.01460	0.00771	0.70677	1.35741	0.52137	0.45711	0.37922	0.29578	0.13206	0.23864	0.11800	0.19691	0.09914	0.53440	0.09778	0.46914	0.08559	0.38922	0.07358	12.73305	0.48918	0.625
IMG_1069	N8	43950.98256	5269.25375	55.55551	40.48961	696	6.61445	0.00950	0.72631	1.50418	0.52275	0.46986	0.39254	0.35426	0.14836	0.29834	0.13471	0.24634	0.10977	0.54172	0.10285	0.48828	0.09029	0.40808	0.07650	16.57244	0.44814	0.615
IMG_1070	N8	41855.82116	5116.17738	54.48430	39.32735	684	4.62199	0.00676	0.71112	1.45140	0.57259	0.51394	0.44696	0.38794	0.15059	0.32421	0.13616	0.27836	0.11656	0.58916	0.10852	0.52994	0.09693	0.46098	0.08557	13.98325	0.49432	0.430
IMG_1130	N9	31591.63122	4295.56213	51.14243	35.70237	797	6.94048	0.00871	0.77014	1.50148	0.32276	0.28378	0.23913	0.20276	0.06892	0.16859	0.05729	0.14257	0.04622	0.33620	0.05965	0.29624	0.05104	0.24950	0.04333	16.81676	0.50232	0.735
IMG_1131	N9	32006.09920	4271.37700	49.54162	35.90159	726	7.35631	0.01013	0.75685	1.50991	0.34053	0.28898	0.23648	0.21234	0.08240	0.17078	0.06971	0.13976	0.05566	0.35528	0.06056	0.30217	0.05085	0.24718	0.04305	16.51329	0.51163	0.575
IMG_1132	N9	34044.54739	4444.77699	50.53029	36.62821	773	7.77011	0.01005	0.73923	1.53041	0.35104	0.29630	0.23535	0.22856	0.08299	0.18264	0.06939	0.14529	0.05314	0.36583	0.06313	0.30958	0.05187	0.24579	0.04206	15.96474	0.39948	0.185
IMG_1133	N9	32997.23056	4384.96439	50.48044	35.92602	893	8.10712	0.00908	0.75261	1.53702	0.35197	0.29278	0.23304	0.22174	0.08801	0.17379	0.07221	0.13805	0.05583	0.36798	0.06492	0.30696	0.05320	0.24425	0.04414	16.57812	0.47094	0.840
IMG_1134	N9	34332.08508	4536.14037	52.12482	36.42262	915	8.18504	0.00895	0.77292	1.55534	0.36399	0.30977	0.25664	0.24216	0.09236	0.19647	0.07774	0.16318	0.06210	0.37938	0.06881	0.32365	0.05721	0.26800	0.04748	18.28493	0.50684	0.435
IMG_1136	N10	33811.38131	4497.41784	52.09408	36.54882	574	6.04000	0.01052	0.71021	1.46925	0.40839	0.33565	0.27311	0.22935	0.09104	0.17506	0.07410	0.14493	0.06033	0.42545	0.07213	0.35052	0.06137	0.28502	0.05131	13.27079	0.49930	0.580
IMG_1137	N10	35185.39372	4737.10071	55.45265	35.74258	1073	11.00118	0.01025	0.76046	1.59641	0.38655	0.32286	0.26176	0.27209	0.09311	0.21599	0.08006	0.17647	0.06413	0.40589	0.06384	0.34042	0.05511	0.27581	0.04607	17.67777	0.53184	0.520
IMG_1138	N10	33693.43988	4539.73315	53.11347	35.65893	587	5.12006	0.00872	0.73843	1.46141	0.36529	0.29967	0.24338	0.17211	0.07379	0.13235	0.05920	0.10982	0.04698	0.38038	0.06281	0.31253	0.05414	0.25369	0.04630	13.49250	0.50993	0.620
IMG_1139	N10	33112.96100	4522.00595	53.83875	35.13358	609	5.43243	0.00892	0.71928	1.45468	0.36331	0.30259	0.24143	0.19998	0.08119	0.15476	0.06666	0.12523	0.05273	0.37770	0.06156	0.31524	0.05352	0.25138	0.04475	13.37228	0.50025	0.550
IMG_1140	N10	28722.23513	4015.20927	48.82193	34.30143	534	7.36656	0.01380	0.72169	1.48765	0.37888	0.31453	0.25456	0.25209	0.08540	0.19861	0.07311	0.16267	0.05870	0.39441	0.06044	0.32827	0.05147	0.26549	0.04313	15.72792	0.51447	0.535
IMG_1142	N11	30976.53531	4080.69643	47.00187	36.58501	914	10.73925	0.01175	0.78501	1.57059	0.44026	0.37266	0.30347	0.35266	0.09950	0.28543	0.08698	0.22765	0.07016	0.45713	0.07835	0.38845	0.06740	0.31684	0.05808	21.22452	0.53774	0.855
IMG_1143	N11	31110.20700	4192.15691	48.87037	35.69085	468	4.84591	0.01035	0.74951	1.42319	0.41075	0.34302	0.27955	0.25155	0.10279	0.19781	0.08886	0.16037	0.07231	0.42463	0.07122	0.35518	0.06037	0.28945	0.05189	15.39616	0.48281	0.575
IMG_1144	N11	31578.84590	4246.22515	49.79219	35.79324	556	4.93461	0.00888	0.74739	1.45520	0.42520	0.35983	0.28929	0.28282	0.10364	0.22642	0.09031	0.18047	0.07228	0.43842	0.07681	0.37165	0.06585	0.29884	0.05553	16.71125	0.54013	0.700
IMG_1145	N11	28877.20494	3954.18381	47.06773	34.92251	731	6.76655	0.00926	0.76930	1.50663	0.42878	0.36399	0.29779	0.31225	0.10504	0.25266	0.09171	0.20375	0.07409	0.44314	0.07683	0.37701	0.06555	0.30859	0.05578	19.07706	0.52252	0.630
IMG_1146	N11	29385.71205	4059.12151	48.94213	34.73048	667	5.50681	0.00826	0.75807	1.47280	0.42815	0.35693	0.29412	0.30834	0.10435	0.24514	0.08886	0.19854	0.07178	0.44104	0.07647	0.36830	0.06355	0.30363	0.05418	18.53548	0.48408	0.400
IMG_1149	N12	34780.00041	4646.52510	53.88063	35.79852	963	8.61757	0.00895	0.76766	1.56507	0.27297	0.22289	0.17359	0.18447	0.05822	0.14316	0.04732	0.11132	0.03679	0.28500	0.05087	0.23337	0.04169	0.18172	0.03452	20.24524	0.54755	0.785
IMG_1150	N12	31159.07437	4270.54699	51.03633	35.07747	825	10.27230	0.01245	0.75852	1.57581	0.24479	0.20185	0.15694	0.14368	0.05557	0.11272	0.04542	0.08742	0.03504	0.25958	0.04673	0.21463	0.03854	0.16683	0.03285	19.26929	0.57632	0.775
IMG_1151	N12	35825.12742	4703.26214	53.79828	36.59883	1051	8.04453	0.00765	0.76501	1.56034	0.30935	0.25621	0.20491	0.20973	0.07414	0.16435	0.06207	0.13095	0.04921	0.32225	0.06187	0.26768	0.05127	0.21409	0.04221	18.00442	0.54551	0.535
IMG_1152	N12	37352.48032	4793.68244	53.35549	37.14037	954	9.53920	0.01000	0.77058	1.59311	0.24880	0.20244	0.15771	0.15751	0.05681	0.12262	0.04494	0.09596	0.03374	0.26155	0.04988	0.21336	0.04044	0.16612	0.03310	20.95216	0.49069	0.675
IMG_1153	N12	35307.99686	4662.99033	53.51829	36.43883	902	9.29168	0.01030	0.76206	1.57585	0.26533	0.21536	0.16590	0.15744	0.06136	0.12030	0.04898	0.09270	0.03735	0.27974	0.05160	0.22774	0.04227	0.17535	0.03487	18.44592	0.57103	0.830
IMG_1155	N13	39806.34204	5112.34900	56.67592	37.11733	1087	8.88977	0.00818	0.77178	1.59097	0.32920	0.27859	0.21975	0.22306	0.07927	0.17850	0.06685	0.13913	0.05169	0.34348	0.05731	0.29164	0.04916	0.23016	0.04198	19.46821	0.49726	0.765
IMG_1156	N13	43316.26534	5354.80578	57.50854	38.77202	1150	9.25395	0.00805	0.76474	1.60674	0.40211	0.34003	0.27037	0.28842	0.09974	0.23209	0.08517	0.18247	0.06686	0.41832	0.07216	0.35490	0.06198	0.28238	0.05313	19.60994	0.51885	0.495
IMG_1157	N13	40401.51694	5166.66591	57.72587	37.90254	882	8.44600	0.00958	0.75181	1.55706	0.40010	0.33863	0.27679	0.25814	0.10643	0.20598	0.08949	0.16621	0.07171	0.41819	0.07197	0.35506	0.06169	0.29042	0.05428	17.52551	0.52457	0.570
IMG_1158	N13	40416.74167	5196.80150	57.90862	37.36981	1070	9.43533	0.00882	0.75141	1.58580	0.38489	0.32589	0.26313	0.25841	0.09746	0.20659	0.08335	0.16562	0.06680	0.40271	0.06760	0.34223	0.05752	0.27644	0.04960	17.12222	0.47438	0.405
IMG_1159	N13	39649.42606	5108.73250	57.50488	37.46945	660	4.87792	0.00739	0.72612	1.45585	0.42166	0.35189	0.28500	0.26229	0.10045	0.20403	0.08353	0.16507	0.06655	0.43420	0.07466	0.36309	0.06282	0.29408	0.05395	13.77534	0.54063	0.790
IMG_1161	N14	35661.36798	4636.01948	52.73093	37.52799	882	8.35338	0.00947	0.76873	1.53426	0.45373	0.36307	0.27649	0.31557	0.10578	0.23783	0.08555	0.17780	0.06423	0.47172	0.08769	0.37878	0.07292	0.28873	0.05996	17.83798	0.53583	0.770
IMG_1162	N14	39063.74477	5019.02244	56.15834	37.38264	1135	9.91033	0.00873	0.76801	1.58882	0.47228	0.42141	0.35733	0.33349	0.11838	0.28111	0.10746	0.23461	0.09165	0.49399	0.08780	0.44257	0.07933	0.37564	0.06963	18.40760	0.51476	0.430
IMG_1163	N14	36796.22431	4804.93972	54.61315	36.96681	815	7.29300	0.00895	0.73489	1.51162	0.42971	0.36354	0.29151	0.28565	0.10467	0.22671	0.08948	0.18003	0.07013	0.44727	0.07706	0.37952	0.06634	0.30441	0.05555	15.66374	0.52218	0.645
IMG_1164	N14	41221.64323	5103.57142	54.93301	38.91629	1120	8.68003	0.00775	0.76594	1.56813	0.46236	0.37966	0.29757	0.32462	0.10452	0.25231	0.08900	0.19537	0.07076	0.48189	0.08837	0.39705	0.07632	0.31143	0.06531	17.61452	0.44626	0.545
IMG_1165	N14	38116.80273	4909.77431	55.51534	37.59271	1171	11.32777	0.00967	0.76358	1.59249	0.48970	0.41652	0.33847	0.35987	0.12025	0.29009	0.10531	0.23154	0.08498	0.51367	0.08981	0.43892	0.07814	0.35719	0.06679	18.61100	0.52678	0.655
IMG_1167	N15	38276.36659	4955.89425	55.75433	36.88945	613	5.12158	0.00835	0.74157	1.47606	0.36295	0.29718	0.23633	0.22845	0.08547	0.17883	0.06809	0.14542	0.05239	0.37459	0.05624	0.30711	0.04513	0.24400	0.03749	15.55713	0.51692	0.605
IMG_1168	N15	36465.51964	4815.90338	55.49636	36.46544	483	4.42302	0.00916	0.71263	1.44330	0.34366	0.28540	0.22900	0.21490	0.07578	0.16975	0.06399	0.14042	0.05258	0.35383	0.05335	0.29422	0.04379	0.23585	0.03707	14.80699	0.50471	0.230
IMG_1169	N15	36224.12562	4801.92871	55.57526	36.38655	960	7.15603	0.00745	0.76872	1.53227	0.35744	0.28702	0.22689	0.24662	0.08472	0.18795	0.06712	0.14931	0.05114	0.37051	0.05676	0.29826	0.04551	0.23568	0.03826	17.63253	0.53012	0.485
IMG_1170	N15	35897.49490	4725.51805	54.45866	36.70561	544	5.06996	0.00932	0.73870	1.47468	0.37196	0.29876	0.23378	0.21961	0.08901	0.16547	0.06931	0.13247	0.05250	0.38438	0.05835	0.30928	0.04753	0.24182	0.03956	15.30193	0.54579	0.355
IMG_1171	N15	35612.78419	4787.94077	55.88677	35.58569	742	5.72593	0.00772	0.75381	1.50977	0.33445	0.26317	0.20879	0.20367	0.07163	0.15332	0.05319	0.12527	0.04057	0.34630	0.05343	0.27288	0.04253	0.21623	0.03539	16.77322	0.48862	0.060
IMG_1173	N16	39653.14500	5140.68601	58.31630	37.52065	731	6.21635	0.00850	0.75394	1.49429	0.43073	0.37123	0.30589	0.27367	0.10835	0.22309	0.09243	0.18552	0.07402	0.44638	0.06455	0.38558	0.05712	0.31760	0.04976	13.91127	0.53496	0.580
IMG_1174	N16	41527.04817	5218.38175	57.17788	38.46287	983	8.02320	0.00816	0.77189	1.56161	0.47913	0.42118	0.35596	0.33851	0.11543	0.28776	0.10257	0.24339	0.08681	0.49694	0.07090	0.43770	0.06274	0.36992	0.05676	16.32202	0.52767	0.430
IMG_1175	N16	43947.80226	5496.13110	59.87238	38.28318	1004	6.60836	0.00658	0.73377	1.53763	0.44193	0.38892	0.32557	0.29198	0.10790	0.24292	0.09807	0.20798	0.08259	0.45759	0.06525	0.40372	0.05940	0.33766	0.05259	15.18102	0.53773	0.435
IMG_1176	N16	41756.16027	5336.62673	59.54288	37.80362	670	4.80787	0.00718	0.74695	1.46617	0.44744	0.39076	0.32427	0.27329	0.10321	0.22733	0.09180	0.19221	0.07721	0.46154	0.06814	0.40367	0.06083	0.33481	0.05383	13.68865	0.54482	0.520
IMG_1177	N16	43246.22807	5400.30862	58.73908	38.38218	976	8.14861	0.00835	0.73849	1.54929	0.56593	0.49680	0.42110	0.43577	0.13084	0.36566	0.11854	0.31235	0.09916	0.58468	0.08391	0.51478	0.07463	0.43614	0.06675	15.89520	0.53587	0.430
IMG_1198	N17	36116.19612	4734.47212	54.05172	36.68103	928	10.53019	0.01135	0.74943	1.57792	0.51015	0.45119	0.38577	0.38193	0.12329	0.31904	0.11384	0.26930	0.09756	0.53269	0.09522	0.47319	0.08296	0.40486	0.07172	17.63208	0.54085	0.440
IMG_1199	N17	36633.68701	4656.07129	51.51115	37.61960	1035	12.01818	0.01161	0.76423	1.61734	0.44653	0.39585	0.34199	0.32613	0.11043	0.27010	0.10285	0.22850	0.08961	0.46896	0.08428	0.41822	0.07350	0.36187	0.06470	19.47540	0.50990	0.730
IMG_1200	N17	36924.99648	4797.27510	54.49387	37.26759	1038	11.29169	0.01088	0.74415	1.59990	0.46974	0.40547	0.34187	0.33808	0.11486	0.27001	0.10339	0.22231	0.08739	0.49324	0.09075	0.42843	0.07689	0.36180	0.06535	17.09561	0.54087	0.755
IMG_1201	N17	38891.20708	4973.85489	55.22244	37.41003	853	8.33649	0.00977	0.73096	1.56603	0.46252	0.41179	0.35283	0.30360	0.10996	0.25032	0.10013	0.21103	0.08621	0.48290	0.08933	0.43167	0.07921	0.37009	0.06953	16.07129	0.48103	0.510
IMG_1202	N17	37314.61383	4790.74526	53.66156	37.43326	1081	12.54298	0.01160	0.74956	1.60758	0.45846	0.40497	0.34793	0.32734	0.11618	0.26825	0.10717	0.22572	0.09262	0.48389	0.08700	0.43029	0.07501	0.37023	0.06491	17.51262	0.52532	0.675
IMG_1204	N18	35377.20648	4599.84447	52.48673	37.16909	784	6.17129	0.00787	0.72477	1.49085	0.44820	0.40487	0.35359	0.30443	0.10717	0.25472	0.10056	0.22030	0.08806	0.46339	0.07258	0.41995	0.06708	0.36693	0.06172	14.02750	0.50738	0.470
IMG_1205	N18	34647.66695	4527.83788	51.49152	36.64984	978	7.77619	0.00795	0.75618	1.52969	0.44096	0.41001	0.35371	0.31622	0.10128	0.27248	0.10026	0.23021	0.08776	0.45740	0.07172	0.42711	0.06813	0.36887	0.06171	15.13797	0.52964	0.555
IMG_1206	N18	35018.18465	4600.58677	52.78775	36.95143	756	5.90398	0.00781	0.72700	1.48613	0.45328	0.40898	0.35310	0.28260	0.10229	0.23163	0.09787	0.19978	0.08506	0.46978	0.06936	0.42537	0.06687	0.36731	0.06061	14.10692	0.53598	0.455
IMG_1207	N18	38656.97474	4911.99603	54.64248	37.92223	517	4.92002	0.00952	0.69532	1.45432	0.47727	0.43365	0.37434	0.33512	0.10418	0.28668	0.10147	0.25098	0.08736	0.49048	0.06977	0.44664	0.06618	0.38543	0.05930	13.92717	0.50065	0.580
IMG_1208	N18	35967.80647	4659.01700	52.77599	37.17554	874	6.80068	0.00778	0.75744	1.52266	0.50256	0.46698	0.41817	0.33479	0.13457	0.29222	0.12932	0.25471	0.11611	0.52100	0.07697	0.48557	0.07478	0.43538	0.07199	16.38614	0.45828	0.330
IMG_1210	N19	39281.43456	5046.20382	56.62002	37.60552	934	8.65542	0.00927	0.74129	1.56110	0.34413	0.30328	0.25512	0.21702	0.07764	0.17967	0.06948	0.15036	0.05889	0.36046	0.05773	0.31875	0.05106	0.26817	0.04413	14.94250	0.56193	0.745
IMG_1211	N19	42776.15154	5360.85314	58.35556	38.04444	1417	11.36532	0.00802	0.75764	1.61020	0.38778	0.33622	0.27933	0.27330	0.09599	0.22042	0.08854	0.18085	0.07492	0.40762	0.06551	0.35551	0.05827	0.29560	0.05105	16.77752	0.54549	0.555
IMG_1212	N19	37435.00635	4907.41963	56.16015	36.91927	1037	9.34826	0.00901	0.74080	1.56253	0.36493	0.31714	0.26336	0.23253	0.08702	0.18551	0.07728	0.15252	0.06398	0.38348	0.06283	0.33495	0.05553	0.27826	0.04809	15.22100	0.55299	0.730
IMG_1213	N19	36225.76241	4778.58263	55.02021	36.50077	989	8.57498	0.00867	0.73068	1.54568	0.37846	0.32549	0.27176	0.24656	0.08358	0.19761	0.07420	0.16481	0.06322	0.39608	0.06286	0.34198	0.05514	0.28552	0.04808	14.49817	0.53575	0.430
IMG_1214	N19	39584.52347	5092.78563	57.16158	37.29692	916	7.17740	0.00784	0.72487	1.52149	0.40652	0.35052	0.29007	0.25578	0.09495	0.20047	0.08322	0.16314	0.06835	0.42349	0.06759	0.36666	0.05969	0.30360	0.05204	14.01855	0.48065	0.370
IMG_1218	N20	35569.76993	4658.10031	53.35016	36.88732	347	3.16270	0.00911	0.78895	1.37212	0.35327	0.29845	0.23934	0.21999	0.06939	0.17980	0.05895	0.14566	0.04699	0.36186	0.04831	0.30597	0.04309	0.24536	0.03744	14.66636	0.54163	0.695
IMG_1219	N20	38245.69177	4805.89890	52.48682	38.22071	415	4.63778	0.01118	0.69764	1.43004	0.37110	0.30948	0.24248	0.24738	0.08063	0.19709	0.06952	0.16082	0.05233	0.38162	0.05133	0.31872	0.04507	0.24941	0.03769	14.63497	0.54474	0.730
IMG_1220	N20	38690.99894	4938.23950	54.82247	37.87574	604	4.61529	0.00764	0.79686	1.45050	0.31579	0.26283	0.20798	0.20440	0.06589	0.16352	0.05434	0.13032	0.04145	0.32502	0.04339	0.27084	0.03810	0.21426	0.03294	16.26808	0.52442	0.370
IMG_1221	N20	38218.78773	4868.01354	54.01485	37.82294	766	5.39559	0.00704	0.75404	1.49007	0.37598	0.31121	0.24547	0.24445	0.08414	0.19584	0.07046	0.15533	0.05501	0.38781	0.05425	0.32143	0.04800	0.25350	0.04270	16.39140	0.56076	0.715
IMG_1222	N20	35108.78774	4613.05460	52.93467	36.88003	313	3.74858	0.01198	0.85019	1.40830	0.37310	0.31551	0.25569	0.24657	0.07210	0.20370	0.06154	0.16671	0.04931	0.38231	0.05169	0.32354	0.04596	0.26216	0.04027	18.70537	0.55120	0.715
IMG_1224	N21	34514.82749	4518.39302	51.27516	36.41023	645	5.40808	0.00838	0.72661	1.46085	0.43522	0.37408	0.30666	0.27094	0.10356	0.22428	0.09016	0.18372	0.07417	0.45056	0.06471	0.38780	0.05778	0.31794	0.05065	13.81404	0.50961	0.715
IMG_1225	N21	35681.83077	4695.86531	53.52824	36.30999	895	6.61060	0.00739	0.74170	1.50324	0.43199	0.37116	0.30972	0.29031	0.10336	0.23694	0.09265	0.19879	0.07749	0.44791	0.06330	0.38576	0.05668	0.32185	0.04980	14.88384	0.50675	0.770
IMG_1226	N21	37261.17352	4832.72936	54.69828	37.15517	819	6.98334	0.00853	0.75543	1.51739	0.42973	0.37528	0.31628	0.25914	0.11625	0.21152	0.10301	0.17902	0.08659	0.44819	0.06596	0.39252	0.06047	0.33077	0.05346	15.18177	0.51382	0.305
IMG_1227	N21	37327.94541	4867.16881	55.01974	36.72349	523	4.77585	0.00913	0.72846	1.44275	0.42999	0.37159	0.30856	0.23707	0.10203	0.18949	0.08879	0.15839	0.07345	0.44509	0.06318	0.38546	0.05762	0.32007	0.05071	12.99131	0.51337	0.325
IMG_1228	N21	33655.60364	4471.28219	51.62795	36.25410	371	3.67291	0.00990	0.65638	1.38232	0.42188	0.35596	0.29269	0.22212	0.09372	0.16949	0.08102	0.14239	0.06686	0.43497	0.06066	0.36772	0.05381	0.30226	0.04623	11.54968	0.53012	0.745
IMG_1231	N22	37432.23170	4791.47287	53.63468	37.84168	157	2.83987	0.01809	0.70249	1.29389	0.54259	0.46065	0.38154	0.25959	0.11491	0.20638	0.09995	0.18837	0.08479	0.55721	0.08798	0.47348	0.07746	0.39165	0.06660	14.23311	0.46034	0.440
IMG_1232	N22	39100.44879	4883.25444	53.41641	38.54223	302	2.94751	0.00976	0.72448	1.33094	0.56169	0.46940	0.38713	0.30336	0.12859	0.23515	0.10768	0.20633	0.08678	0.57608	0.09097	0.48200	0.07994	0.39717	0.06879	13.38600	0.47199	0.620
IMG_1233	N22	42033.54628	5165.89602	55.49052	39.24068	617	6.66948	0.01081	0.74063	1.50152	0.55537	0.46724	0.38674	0.37941	0.13819	0.30657	0.11903	0.26497	0.09402	0.57525	0.09207	0.48489	0.08121	0.40058	0.07067	17.00682	0.47887	0.450
IMG_1234	N22	41276.68101	5106.71683	55.34533	39.37026	788	6.48841	0.00823	0.75502	1.51008	0.58467	0.48642	0.39011	0.38213	0.14576	0.30732	0.12323	0.24911	0.09783	0.60654	0.10014	0.50538	0.08661	0.40517	0.07564	16.33627	0.54334	0.510
IMG_1235	N22	41439.83832	5066.57595	53.85231	39.09054	505	4.07108	0.00806	0.78200	1.43093	0.57749	0.50531	0.44223	0.38463	0.13677	0.32382	0.12120	0.28807	0.10357	0.59299	0.09432	0.51941	0.08350	0.45440	0.07660	15.85047	0.53406	0.565
IMG_1237	N23	31819.90750	4276.69784	49.95659	35.57515	372	4.98441	0.01340	0.72041	1.45112	0.35423	0.29575	0.23107	0.19524	0.07173	0.16283	0.05970	0.12825	0.04649	0.36714	0.05812	0.30651	0.04856	0.23940	0.04142	17.52585	0.48085	0.560
IMG_1238	N23	32366.72910	4325.43003	50.60934	36.01596	822	7.91663	0.00963	0.79534	1.54367	0.35989	0.29100	0.22439	0.24654	0.07612	0.19292	0.06217	0.15283	0.04730	0.37438	0.05761	0.30324	0.04795	0.23347	0.03990	19.49653	0.49043	0.600
IMG_1239	N23	30531.17035	4182.46242	50.08222	35.20631	632	6.17725	0.00977	0.75998	1.48536	0.37555	0.29821	0.22951	0.22580	0.08285	0.17014	0.06537	0.13670	0.04888	0.39065	0.06538	0.31078	0.05496	0.23878	0.04513	17.32323	0.47591	0.535
IMG_1240	N23	35511.21028	4698.76576	54.02394	36.34116	680	6.09557	0.00896	0.76017	1.50908	0.50752	0.43587	0.36543	0.34683	0.12601	0.28401	0.11287	0.24259	0.09292	0.52451	0.08072	0.45138	0.07161	0.37818	0.06393	17.63546	0.50798	0.505
IMG_1241	N23	32447.72333	4334.26677	50.64467	36.16245	514	5.64641	0.01099	0.72939	1.45646	0.40895	0.34405	0.27269	0.21826	0.09157	0.17173	0.07712	0.14513	0.06177	0.42605	0.06862	0.35912	0.06000	0.28408	0.04968	14.66401	0.49873	0.430
IMG_1343	N24	30415.57181	4169.79572	49.90420	35.42817	561	5.78210	0.01031	0.74196	1.44604	0.33040	0.27551	0.20588	0.18079	0.07241	0.14296	0.06033	0.11118	0.04614	0.34325	0.04951	0.28675	0.04255	0.21408	0.03981	14.27884	0.55059	0.360
IMG_1344	N24	34436.15415	4639.78608	54.16823	35.29006	323	4.11490	0.01274	0.67163	1.39632	0.38026	0.32344	0.25480	0.19366	0.07836	0.15391	0.06761	0.12902	0.05415	0.39298	0.05449	0.33481	0.04709	0.26352	0.04403	12.33189	0.52939	0.600
IMG_1345	N24	33981.61775	4508.54338	51.91333	36.14272	587	5.56748	0.00948	0.73986	1.46939	0.35960	0.29469	0.23091	0.20777	0.09221	0.16101	0.07425	0.12942	0.05809	0.37281	0.05229	0.30615	0.04390	0.23979	0.04202	14.18733	0.54886	0.520
IMG_1346	N24	31918.70686	4353.49490	51.19545	34.84135	347	4.20018	0.01210	0.73056	1.39848	0.35173	0.29329	0.23185	0.16967	0.07362	0.13511	0.06090	0.11221	0.04856	0.36414	0.05131	0.30397	0.04293	0.24015	0.04137	12.98789	0.56043	0.420
IMG_1347	N24	35203.63616	4485.59596	49.49747	37.53105	565	6.01450	0.01065	0.73711	1.48170	0.33370	0.28064	0.21903	0.18535	0.07903	0.14699	0.06496	0.11856	0.05091	0.34717	0.04869	0.29263	0.04224	0.22824	0.03969	14.61020	0.54035	0.320
IMG_1349	N25	34840.76984	4713.86458	55.54113	35.32468	375	3.15705	0.00842	0.69914	1.37080	0.39356	0.32278	0.24732	0.19483	0.08175	0.14859	0.06944	0.12162	0.05461	0.40473	0.05875	0.33241	0.05044	0.25453	0.04182	12.50240	0.51650	0.410
IMG_1350	N25	36181.31956	4892.11095	57.41218	35.53889	546	4.30139	0.00788	0.70531	1.44644	0.38822	0.31258	0.24026	0.25049	0.08417	0.19482	0.07252	0.15898	0.05737	0.39886	0.05600	0.32157	0.04684	0.24686	0.04011	14.71635	0.47378	0.535
IMG_1351	N25	33974.59941	4609.32685	54.21688	35.34749	725	5.24854	0.00724	0.75877	1.47091	0.38447	0.31666	0.24467	0.25383	0.08652	0.20261	0.07426	0.16157	0.05898	0.39645	0.05581	0.32699	0.04694	0.25246	0.03991	15.18411	0.54487	0.420
IMG_1352	N25	34910.88872	4736.45971	56.08285	35.62469	476	4.02927	0.00846	0.72297	1.42659	0.37274	0.30536	0.23347	0.22622	0.08201	0.17730	0.07100	0.14255	0.05599	0.38335	0.05507	0.31448	0.04677	0.24024	0.03961	14.48353	0.48430	0.525
IMG_1353	N25	35787.52814	4776.09758	55.48474	36.03343	230	3.98535	0.01733	0.70239	1.40552	0.38366	0.30719	0.23328	0.27738	0.06887	0.21855	0.06063	0.17404	0.04828	0.39256	0.05297	0.31459	0.04312	0.23868	0.03663	22.36294	0.55459	0.745
IMG_1354	N26	37052.35765	4808.33985	54.38378	37.08887	1315	10.67054	0.00811	0.76881	1.61498	0.40867	0.34793	0.29236	0.30666	0.09443	0.24994	0.08273	0.20690	0.07048	0.42593	0.08459	0.36389	0.07074	0.30608	0.06253	21.17422	0.52080	0.705
IMG_1355	N26	40724.35417	5130.06534	56.43253	38.27740	635	4.81817	0.00759	0.73549	1.47558	0.44511	0.38780	0.32769	0.27734	0.10167	0.22394	0.09112	0.18839	0.07744	0.45879	0.08840	0.40054	0.07553	0.33843	0.06535	14.97910	0.47378	0.345
IMG_1356	N26	37555.84821	4774.12806	52.72689	37.72700	913	7.08426	0.00776	0.75388	1.55438	0.39681	0.34364	0.29150	0.25093	0.09519	0.20464	0.08415	0.17232	0.07223	0.41342	0.08252	0.35886	0.07044	0.30439	0.06268	17.40360	0.48091	0.750
IMG_1357	N26	37540.12807	4856.49319	54.13167	36.63863	1011	7.33697	0.00726	0.75038	1.54977	0.39017	0.33307	0.27747	0.25472	0.08697	0.20566	0.07613	0.17023	0.06420	0.40564	0.07886	0.34710	0.06679	0.28917	0.05902	16.85018	0.49518	0.470
IMG_1358	N26	38960.38151	4943.46689	54.26883	37.38434	937	7.47761	0.00798	0.74186	1.56146	0.40301	0.34864	0.29339	0.28057	0.08773	0.22762	0.07961	0.19040	0.06794	0.41846	0.08138	0.36313	0.06920	0.30561	0.06087	17.28629	0.47994	0.765
IMG_2836	N27	33655.90451	4542.44695	53.33261	35.52035	786	7.85967	0.01000	0.72440	1.60179	0.29332	0.24618	0.19608	0.17879	0.06119	0.14720	0.05125	0.12108	0.04249	0.30682	0.04300	0.25776	0.03726	0.20501	0.03447	14.02468	0.58183	0.590
IMG_2837	N27	31763.52555	4332.45712	51.36202	35.25876	558	8.27120	0.01482	0.72453	1.58984	0.30881	0.26359	0.20663	0.19845	0.06789	0.16099	0.05936	0.13035	0.04843	0.32272	0.04298	0.27624	0.03839	0.21621	0.03539	14.38319	0.59023	0.625
IMG_2838	N27	30972.61645	4311.14686	52.03332	34.41383	671	5.96818	0.00889	0.74720	1.56589	0.33624	0.28916	0.23764	0.18074	0.07871	0.14707	0.06836	0.12338	0.05883	0.35018	0.05424	0.30170	0.04836	0.24783	0.04487	13.76986	0.56783	0.480
IMG_2839	N27	32046.64782	4381.06840	52.04226	35.16078	698	6.91057	0.00990	0.75061	1.56477	0.31412	0.26570	0.21514	0.18361	0.07234	0.14919	0.06131	0.12271	0.05018	0.32790	0.04626	0.27780	0.04007	0.22479	0.03664	13.53458	0.58629	0.985
IMG_2840	N27	31618.59210	4408.52436	53.49747	34.54290	570	6.19311	0.01087	0.73048	1.54702	0.30713	0.26003	0.20942	0.17181	0.07001	0.13509	0.05963	0.11167	0.04961	0.31989	0.04593	0.27153	0.04113	0.21853	0.03747	13.50538	0.57793	0.590
IMG_2842	N28	37934.42842	4871.79954	54.44315	37.24769	550	5.98358	0.01088	0.72586	1.54535	0.33923	0.27736	0.21985	0.18208	0.07200	0.14504	0.05629	0.11868	0.04299	0.35331	0.04640	0.28917	0.03909	0.22899	0.03507	13.67579	0.48913	0.065
IMG_2843	N28	38235.43601	4867.34823	53.72896	37.63225	505	5.99821	0.01188	0.71855	1.54284	0.31620	0.25730	0.20145	0.17350	0.06764	0.14044	0.05250	0.11326	0.04055	0.32901	0.04287	0.26781	0.03566	0.20947	0.03108	13.92515	0.52780	0.110
IMG_2844	N28	37788.98850	4881.17809	55.03515	37.48340	492	5.34699	0.01087	0.76138	1.50615	0.32242	0.26181	0.20782	0.17797	0.06584	0.13679	0.05165	0.11221	0.03966	0.33359	0.04457	0.27135	0.03807	0.21520	0.03243	13.43656	0.53631	0.410
IMG_2845	N28	37249.96334	4883.20030	55.74952	36.87663	420	3.74873	0.00893	0.72641	1.43559	0.34147	0.27571	0.21443	0.17944	0.06779	0.13691	0.05311	0.11047	0.04041	0.35115	0.04736	0.28387	0.04002	0.22061	0.03323	12.77144	0.56024	0.630
IMG_2846	N28	38220.18584	4918.30221	55.06466	37.14351	458	4.50816	0.00984	0.74179	1.48414	0.30462	0.24945	0.19349	0.16839	0.05905	0.12987	0.04736	0.10464	0.03606	0.31386	0.04132	0.25744	0.03586	0.19949	0.02982	13.34355	0.49220	0.525
IMG_2852	N30	36227.52848	4650.87751	52.16431	37.91378	342	6.02473	0.01762	0.69425	1.53311	0.29635	0.23907	0.19107	0.17013	0.06592	0.13551	0.05184	0.11125	0.04086	0.30803	0.04602	0.24859	0.03747	0.19848	0.03105	12.74113	0.56953	0.775
IMG_2853	N30	36260.87168	4671.46744	52.70134	37.54907	870	8.52412	0.00980	0.76672	1.63213	0.31648	0.26113	0.21406	0.18172	0.07918	0.13523	0.06392	0.11039	0.05142	0.33301	0.05228	0.27611	0.04579	0.22638	0.03983	13.76958	0.55736	0.575
IMG_2854	N30	35524.48303	4634.73748	52.93325	37.04820	562	7.05074	0.01255	0.72154	1.47043	0.28799	0.23494	0.18842	0.16794	0.06413	0.12286	0.05279	0.09876	0.04210	0.30059	0.04556	0.24629	0.03958	0.19751	0.03338	12.52371	0.56658	0.520
IMG_2855	N30	32246.45112	4278.64473	49.09448	35.99595	614	5.74003	0.00935	0.75002	1.55162	0.34681	0.29704	0.24938	0.20022	0.08456	0.15417	0.07432	0.12912	0.06287	0.36002	0.05317	0.30937	0.04746	0.25973	0.04157	12.85780	0.53137	0.575
IMG_2856	N30	31079.60785	4217.54442	49.83408	35.47421	444	5.82880	0.01313	0.69421	1.52542	0.32180	0.26463	0.21020	0.16587	0.07576	0.13265	0.06159	0.10852	0.04938	0.33559	0.04970	0.27623	0.04223	0.21926	0.03588	11.78652	0.55217	0.650
IMG_2858	N31	36701.74067	4736.27934	53.02363	36.94649	609	5.43452	0.00892	0.72087	1.55016	0.30580	0.25728	0.20984	0.16167	0.06327	0.13265	0.05264	0.11351	0.04302	0.31740	0.04124	0.26725	0.03473	0.21767	0.02969	12.85906	0.53797	0.325
IMG_2859	N31	36211.02481	4741.61340	53.76669	36.54250	515	6.81901	0.01324	0.73380	1.57417	0.29054	0.24519	0.19870	0.18290	0.06198	0.14955	0.05215	0.12561	0.04198	0.30162	0.03507	0.25493	0.02966	0.20629	0.02574	15.67269	0.55384	0.880
IMG_2860	N31	38087.57217	4800.08488	52.67764	38.31101	622	8.46858	0.01362	0.80309	1.62006	0.29221	0.24175	0.19545	0.18604	0.06478	0.15214	0.05264	0.12671	0.04176	0.30526	0.03492	0.25273	0.02849	0.20398	0.02446	16.30260	0.56953	0.750
IMG_2861	N31	33083.66707	4452.25754	52.05292	35.58942	560	7.73787	0.01382	0.75646	1.58269	0.28378	0.23220	0.18793	0.16910	0.05874	0.13993	0.04560	0.11864	0.03636	0.29676	0.03427	0.24273	0.02746	0.19603	0.02367	15.51109	0.56122	0.805
IMG_2862	N31	34272.91116	4509.44879	51.08751	36.14142	546	7.60996	0.01394	0.71216	1.59131	0.28293	0.23220	0.18852	0.16127	0.05842	0.13286	0.04584	0.11238	0.03663	0.29619	0.03531	0.24308	0.02903	0.19699	0.02517	14.56337	0.54373	0.860
IMG_2867	N32	34349.97564	4479.23119	50.77073	36.71712	636	7.08297	0.01114	0.76062	1.56461	0.36745	0.30085	0.23286	0.27445	0.07183	0.22247	0.05785	0.17303	0.04526	0.37919	0.05239	0.31065	0.04378	0.24042	0.03994	15.32001	0.51843	0.720
IMG_2869	N32	35536.28403	4690.43446	53.85581	36.64240	252	5.71494	0.02268	0.84581	1.51052	0.32096	0.25969	0.20113	0.22985	0.05237	0.18524	0.04239	0.14519	0.03378	0.32933	0.04179	0.26652	0.03432	0.20634	0.03123	20.52933	0.45947	0.220
IMG_2873	N32	37040.12384	4674.68091	51.34646	38.18602	383	4.82236	0.01259	0.77780	1.51706	0.26252	0.22213	0.16675	0.19255	0.04931	0.15927	0.04238	0.12184	0.03154	0.26905	0.03748	0.22783	0.03184	0.17091	0.02791	20.60032	0.52411	0.420
IMG_2874	N32	36214.77820	4643.76644	51.71683	37.56275	691	6.88816	0.00997	0.77293	1.48534	0.28872	0.24232	0.18229	0.21577	0.05242	0.18038	0.04368	0.13599	0.03282	0.29735	0.04143	0.24962	0.03462	0.18779	0.03083	19.73910	0.52570	0.110
IMG_2876	N32	36099.73070	4642.73841	51.78395	37.30848	624	7.22192	0.01157	0.77214	1.58901	0.30942	0.26087	0.19993	0.23534	0.05847	0.19742	0.04863	0.14845	0.03659	0.31888	0.04519	0.26892	0.03758	0.20633	0.03348	19.58345	0.47977	0.540
IMG_2879	N33	41130.58185	5001.40052	52.89855	39.37198	1077	9.01312	0.00837	0.77611	1.54315	0.29436	0.26123	0.22113	0.19465	0.07097	0.16894	0.06107	0.14186	0.05157	0.30727	0.05674	0.27306	0.04518	0.23124	0.04183	19.02273	0.50383	0.315
IMG_2880	N33	39694.21836	4957.40331	54.28905	38.71552	1030	7.58552	0.00736	0.77943	1.51518	0.32054	0.28007	0.23591	0.21092	0.07927	0.17848	0.06685	0.14740	0.05615	0.33302	0.06506	0.29139	0.05113	0.24567	0.04731	18.75006	0.53520	0.660
IMG_2881	N33	34688.53160	4518.90062	51.17894	36.63115	1036	8.82253	0.00852	0.78818	1.63857	0.32496	0.29107	0.24212	0.22847	0.07593	0.19801	0.06821	0.16044	0.05771	0.33821	0.06296	0.30354	0.05076	0.25290	0.04701	18.91309	0.51466	0.535
IMG_2882	N33	38127.61500	4762.82528	51.66406	38.26386	1075	8.87465	0.00826	0.77280	1.64633	0.30530	0.27673	0.23619	0.19751	0.07586	0.17017	0.06506	0.14149	0.05455	0.31929	0.05922	0.29023	0.04826	0.24806	0.04585	17.31812	0.50910	0.725
IMG_2883	N33	37219.74931	4719.87029	52.44721	38.22865	898	7.08093	0.00789	0.76588	1.60457	0.32039	0.29293	0.25066	0.20641	0.07804	0.18292	0.07133	0.15442	0.06165	0.33275	0.06341	0.30464	0.05174	0.26083	0.04851	16.78495	0.52017	0.360
IMG_2886	N34	35181.56395	4639.05042	53.40579	36.86758	399	4.18556	0.01049	0.69323	1.46822	0.44676	0.37992	0.31814	0.22179	0.09348	0.17630	0.08001	0.15332	0.06857	0.46235	0.07622	0.39374	0.06504	0.32949	0.05819	11.41174	0.52068	0.460
IMG_2887	N34	36840.61083	4845.94367	55.58974	36.56410	692	6.13211	0.00886	0.73719	1.49712	0.43835	0.37538	0.31208	0.25948	0.11602	0.21247	0.09800	0.17910	0.08018	0.45532	0.07597	0.39057	0.06462	0.32458	0.05708	14.59666	0.56243	0.595
IMG_2888	N34	39036.84501	4984.03537	55.52133	37.63391	672	7.34162	0.01093	0.79306	1.49633	0.42849	0.36126	0.29630	0.28157	0.10824	0.23039	0.09022	0.19170	0.07260	0.44509	0.07137	0.37581	0.05891	0.30803	0.05139	16.74580	0.52764	0.520
IMG_2889	N34	38959.28771	4991.68508	56.26365	37.87749	601	5.14385	0.00856	0.73167	1.43332	0.42922	0.37349	0.30412	0.23646	0.11261	0.19509	0.09742	0.16029	0.07922	0.44461	0.07334	0.38744	0.06214	0.31541	0.05376	13.74261	0.54061	0.340
IMG_2890	N34	37051.87041	4849.04624	55.49723	36.79816	1089	9.70694	0.00891	0.76141	1.54898	0.44165	0.37202	0.30951	0.29454	0.11120	0.23972	0.09502	0.20179	0.07911	0.46273	0.07594	0.39067	0.06374	0.32479	0.05708	16.08668	0.52714	0.510
IMG_3049	N35	30907.79988	4237.74155	51.05556	35.54777	736	6.94811	0.00944	0.74200	1.56789	0.41344	0.36784	0.31404	0.27614	0.09921	0.22534	0.08847	0.18897	0.07553	0.42921	0.07561	0.38326	0.06522	0.32734	0.05667	13.39298	0.48674	0.605
IMG_3050	N35	32881.06151	4444.20251	52.05200	35.32749	531	4.82151	0.00908	0.69784	1.47810	0.51668	0.45966	0.39547	0.29395	0.12113	0.23838	0.10787	0.20254	0.09266	0.53339	0.09672	0.47560	0.08415	0.40921	0.07369	10.69304	0.46945	0.450
IMG_3051	N35	34234.94490	4615.76006	54.05815	35.56003	892	8.99110	0.01008	0.74218	1.61583	0.51588	0.45055	0.38195	0.36387	0.12965	0.29759	0.11816	0.24917	0.10091	0.53622	0.09879	0.47020	0.08524	0.39881	0.07306	14.60177	0.51616	0.520
IMG_3052	N35	37063.59185	4809.61942	54.29614	37.11801	1277	11.56635	0.00906	0.76042	1.67291	0.42670	0.36137	0.29522	0.32244	0.10236	0.25580	0.08794	0.20477	0.07091	0.44620	0.07903	0.38001	0.06488	0.31084	0.05239	15.41005	0.52066	0.855
IMG_3053	N35	38322.20049	4896.09716	54.69317	37.70359	903	6.83187	0.00757	0.74497	1.52515	0.42857	0.35966	0.29742	0.26911	0.10956	0.20654	0.09062	0.16736	0.07406	0.44563	0.08389	0.37526	0.06866	0.31048	0.05734	13.62781	0.50518	0.415
IMG_3055	N36	37943.38251	4923.77489	55.72527	37.16727	1022	9.33662	0.00914	0.75393	1.53700	0.33385	0.28656	0.22833	0.20511	0.08535	0.16000	0.07363	0.12555	0.05800	0.35102	0.05383	0.30294	0.05013	0.24160	0.04466	14.77586	0.52113	0.560
IMG_3056	N36	38217.04882	4957.74604	56.24304	37.44589	1141	9.57904	0.00840	0.76601	1.54871	0.33735	0.28098	0.22172	0.21234	0.08740	0.16254	0.07255	0.12698	0.05653	0.35449	0.05703	0.29682	0.05199	0.23438	0.04707	15.48064	0.54079	0.310
IMG_3057	N36	32680.89330	4417.60164	51.98545	35.60153	949	11.89926	0.01254	0.79028	1.67884	0.30810	0.25107	0.19066	0.19762	0.07259	0.15369	0.05900	0.11792	0.04458	0.32693	0.04962	0.26743	0.04397	0.20295	0.03864	15.65896	0.49230	0.430
IMG_3058	N36	28636.73951	3922.44863	46.62977	34.85214	819	12.34354	0.01507	0.79768	1.68258	0.25384	0.20032	0.15087	0.16946	0.05481	0.12611	0.04331	0.09460	0.03158	0.26892	0.03681	0.21330	0.03236	0.16071	0.02833	17.00143	0.47932	0.275
IMG_3059	N36	34272.50394	4564.24864	52.95643	36.06955	936	10.55444	0.01128	0.80502	1.66762	0.29546	0.24721	0.19359	0.19395	0.07026	0.15458	0.05845	0.12212	0.04483	0.31117	0.04771	0.26130	0.04231	0.20453	0.03699	15.70112	0.50695	0.555
IMG_3061	N37	49409.01648	5866.37895	60.89919	40.59946	901	6.38565	0.00709	0.71765	1.57673	0.37210	0.32678	0.27472	0.23472	0.08876	0.19357	0.07799	0.16416	0.06568	0.38472	0.05616	0.33875	0.05150	0.28470	0.04550	11.67284	0.55560	0.580
IMG_3062	N37	42229.75327	5270.48794	57.80250	38.78548	955	7.60873	0.00797	0.73628	1.59528	0.37953	0.32651	0.27235	0.24199	0.08776	0.20036	0.07589	0.16944	0.06401	0.39415	0.05673	0.33975	0.05034	0.28321	0.04388	12.59884	0.54326	0.655
IMG_3063	N37	40647.76418	5149.70114	57.23287	38.04032	657	6.41530	0.00976	0.69357	1.55999	0.38346	0.32879	0.27362	0.24629	0.08823	0.19410	0.07756	0.16340	0.06478	0.39622	0.05679	0.34095	0.05169	0.28364	0.04534	11.86165	0.51563	0.595
IMG_3064	N37	44706.62768	5475.60932	58.49441	39.21597	1135	9.59066	0.00845	0.75322	1.54072	0.35100	0.30304	0.25111	0.23742	0.08072	0.19281	0.07077	0.15982	0.05881	0.36722	0.04993	0.31835	0.04514	0.26381	0.03980	13.82555	0.52550	0.810
IMG_3065	N37	43886.86118	5331.05787	56.34538	39.44720	1080	10.50880	0.00973	0.72198	1.66938	0.39490	0.33276	0.27339	0.26033	0.08621	0.20925	0.07296	0.17137	0.05966	0.41519	0.05319	0.35111	0.04681	0.28858	0.04133	12.92897	0.43283	0.225
IMG_3071	N39	35881.92028	4790.99482	55.52307	35.86165	324	7.27349	0.02245	0.77907	1.47071	0.27711	0.23586	0.19554	0.16908	0.04775	0.13930	0.04105	0.11664	0.03458	0.28846	0.03368	0.24591	0.02864	0.20379	0.02692	16.93987	0.64069	0.830
IMG_3072	N39	35197.37815	4544.24614	51.00420	37.22445	599	6.34872	0.01060	0.78709	1.46947	0.31466	0.26009	0.20727	0.19123	0.07207	0.14993	0.05875	0.12139	0.04725	0.32637	0.04469	0.27037	0.03811	0.21535	0.03585	14.41349	0.54822	0.455
IMG_3073	N39	36771.32700	4799.43111	54.64928	36.84281	418	5.87548	0.01406	0.86981	1.53625	0.33301	0.27240	0.21621	0.21264	0.07664	0.16495	0.06141	0.13173	0.04833	0.34438	0.04791	0.28232	0.04034	0.22408	0.03834	16.65594	0.52278	0.510
IMG_3074	N39	35553.69482	4716.02510	54.58473	36.54445	332	4.11504	0.01239	0.70611	1.37299	0.31658	0.25252	0.19698	0.18857	0.06433	0.15150	0.05055	0.12149	0.04084	0.32555	0.04367	0.25969	0.03508	0.20247	0.03259	13.19670	0.55562	0.715
IMG_3075	N39	30978.91629	4231.58722	50.54937	35.89955	314	8.20988	0.02615	0.85104	1.59312	0.29133	0.23994	0.18998	0.19327	0.05073	0.15452	0.04143	0.12465	0.03431	0.30349	0.03633	0.25042	0.02998	0.19809	0.02794	20.15309	0.61026	0.920
IMG_3135	N40	32053.39754	4247.75954	49.13965	36.39762	491	7.18469	0.01463	0.69599	1.54403	0.28869	0.24909	0.20311	0.18814	0.06146	0.16075	0.05096	0.13369	0.04069	0.29918	0.04077	0.25828	0.03598	0.21040	0.03059	12.40580	0.52320	0.425
IMG_3136	N40	33200.43209	4404.37204	51.20414	36.41651	722	7.66471	0.01062	0.77429	1.59199	0.28475	0.23679	0.18816	0.17702	0.06434	0.13939	0.05245	0.11319	0.04096	0.29729	0.04109	0.24788	0.03600	0.19678	0.02991	13.10292	0.51806	0.495
IMG_3137	N40	30756.26174	4219.88366	50.72222	35.33333	538	7.64081	0.01420	0.67039	1.56134	0.28020	0.24465	0.20230	0.19334	0.05425	0.16655	0.04636	0.13994	0.03750	0.29103	0.03766	0.25431	0.03354	0.21010	0.02848	11.95857	0.54122	0.520
IMG_3138	N40	30143.96124	4125.61835	49.15176	35.19718	587	6.99167	0.01191	0.70963	1.54469	0.27564	0.23414	0.18650	0.15584	0.06010	0.12581	0.05053	0.10196	0.03947	0.28732	0.04153	0.24459	0.03771	0.19472	0.03257	11.94677	0.55862	0.440
IMG_3139	N40	29241.97245	3993.69295	47.29807	34.99942	661	7.26870	0.01100	0.72938	1.54632	0.25197	0.21245	0.16888	0.14765	0.05916	0.11669	0.04831	0.09544	0.03769	0.26275	0.03745	0.22215	0.03317	0.17637	0.02798	12.57598	0.52787	0.420
IMG_9309	N41	30009.01224	4155.49732	50.05495	34.61538	271	3.06935	0.01133	0.69274	1.39141	0.52381	0.44533	0.36540	0.27903	0.11383	0.21139	0.10221	0.18828	0.08212	0.53843	0.07813	0.45866	0.07163	0.37588	0.05951	10.53543	0.43986	0.480
IMG_9311	N41	29442.54780	4126.63457	50.24705	34.47721	378	4.76673	0.01261	0.76097	1.48889	0.47750	0.40825	0.33522	0.34162	0.09007	0.27384	0.08577	0.23081	0.06933	0.49032	0.06823	0.42019	0.06184	0.34472	0.05170	13.24757	0.51405	0.275
IMG_9312	N41	31923.66745	4262.30098	49.69937	36.01263	278	6.31676	0.02272	0.79868	1.55249	0.48866	0.41667	0.34272	0.38400	0.08031	0.31562	0.07651	0.26676	0.06030	0.50164	0.06982	0.42858	0.06240	0.35201	0.05224	17.24974	0.50737	0.415
IMG_9313	N41	30060.65649	4121.46792	49.14749	34.84270	373	3.92001	0.01051	0.71992	1.38286	0.48645	0.41184	0.33811	0.32235	0.09976	0.25448	0.09039	0.21681	0.07352	0.50005	0.07040	0.42414	0.06306	0.34785	0.05226	12.47201	0.52376	0.365
IMG_9314	N41	30622.11248	4191.26146	49.98685	35.03666	290	5.27589	0.01819	0.87539	1.41587	0.47882	0.41719	0.34423	0.35027	0.08486	0.29184	0.07966	0.24279	0.06644	0.49145	0.07117	0.42899	0.06474	0.35384	0.05474	18.74953	0.55887	0.455
IMG_9316	N42	28527.34665	4057.59110	50.31192	33.80550	304	3.52580	0.01160	0.70408	1.46232	0.38085	0.32309	0.26690	0.23553	0.08021	0.18603	0.07170	0.16159	0.05774	0.39046	0.05483	0.33175	0.04808	0.27377	0.04099	12.00583	0.56289	0.815
IMG_9317	N42	32801.28148	4333.95657	49.77688	36.15520	111	3.01368	0.02715	0.72842	1.31068	0.36038	0.30093	0.24014	0.23477	0.07109	0.19063	0.06164	0.16170	0.04866	0.36808	0.04869	0.30753	0.04151	0.24513	0.03522	18.16109	0.57320	0.575
IMG_9318	N42	31871.99023	4275.89429	50.29554	36.16291	110	3.97370	0.03612	0.70312	1.35269	0.46128	0.39035	0.32083	0.36532	0.07589	0.30505	0.06870	0.26089	0.05464	0.47025	0.06083	0.39812	0.05242	0.32683	0.04552	22.36565	0.51935	0.355
IMG_9319	N42	32068.89302	4312.83239	50.45685	35.91767	254	3.11260	0.01225	0.79744	1.33928	0.45504	0.38488	0.31750	0.28298	0.10414	0.23188	0.08917	0.19657	0.07398	0.46653	0.06188	0.39487	0.05417	0.32562	0.04833	14.21679	0.56252	0.680
IMG_9320	N42	30734.26000	4170.48030	49.21055	35.43160	227	3.65743	0.01611	0.84480	1.35906	0.41611	0.35035	0.28054	0.26481	0.09624	0.21673	0.08425	0.18242	0.07043	0.42642	0.05988	0.35926	0.05154	0.28735	0.04440	17.43943	0.42461	0.150
IMG_9322	N43	32545.63830	4411.87483	51.98014	35.70659	495	5.05637	0.01021	0.75013	1.44244	0.32361	0.27250	0.22365	0.16490	0.07081	0.12882	0.05909	0.11081	0.04840	0.33620	0.04712	0.28361	0.04200	0.23252	0.03646	13.71602	0.56668	0.775
IMG_9323	N43	31574.14993	4261.54080	50.08536	35.69039	479	6.18039	0.01290	0.77598	1.45627	0.32886	0.27190	0.21745	0.20477	0.06211	0.16168	0.05136	0.13312	0.04082	0.34061	0.04379	0.28212	0.03790	0.22540	0.03222	15.52803	0.60313	0.915
IMG_9325	N43	37148.38934	4803.51657	53.98348	37.09812	490	6.07904	0.01241	0.72909	1.44872	0.30617	0.25258	0.19941	0.18135	0.05782	0.14218	0.04869	0.11731	0.03821	0.31770	0.04313	0.26258	0.03806	0.20699	0.03213	13.99058	0.61159	0.950
IMG_9327	N43	32998.23756	4429.75089	51.48826	35.76232	435	4.37424	0.01006	0.74736	1.39743	0.32100	0.26650	0.21365	0.15677	0.05510	0.12146	0.04584	0.10309	0.03672	0.33204	0.04679	0.27609	0.04155	0.22111	0.03565	14.03425	0.57105	0.550
IMG_9328	N43	33283.05214	4406.34842	50.80729	36.34638	559	5.84323	0.01045	0.75160	1.45162	0.34026	0.28138	0.22471	0.19334	0.06830	0.15418	0.05645	0.12436	0.04346	0.35318	0.05028	0.29240	0.04384	0.23343	0.03806	14.95479	0.58994	0.820
IMG_9343	N44	36224.02563	4717.45521	53.50627	37.04281	481	4.15407	0.00864	0.72124	1.39390	0.40593	0.34168	0.27786	0.22146	0.08820	0.17583	0.07492	0.15483	0.06019	0.41849	0.06385	0.35272	0.05688	0.28631	0.04687	11.89568	0.54509	0.465
IMG_9344	N44	37564.35250	4847.73897	54.62687	37.26368	386	4.26881	0.01106	0.81014	1.39566	0.39374	0.33914	0.28107	0.25762	0.07864	0.21111	0.06931	0.18325	0.05546	0.40429	0.05908	0.34870	0.05326	0.28861	0.04474	14.20927	0.55001	0.615
IMG_9345	N44	35665.10615	4649.15922	52.34146	36.53659	433	5.06402	0.01170	0.75491	1.42730	0.40911	0.33755	0.26815	0.27077	0.08223	0.21456	0.07006	0.17662	0.05565	0.42109	0.06038	0.34790	0.05159	0.27602	0.04181	13.23207	0.55629	0.525
IMG_9346	N44	36406.57413	4686.89843	52.33274	37.47577	296	3.87132	0.01308	0.82833	1.37590	0.35830	0.30019	0.24119	0.24133	0.06699	0.19698	0.05708	0.16059	0.04584	0.36686	0.05199	0.30757	0.04461	0.24700	0.03696	14.99405	0.54522	0.850
IMG_9347	N44	39125.19219	5014.19076	55.86662	37.34645	503	4.27516	0.00850	0.73089	1.39403	0.38665	0.32491	0.26244	0.21633	0.08371	0.17165	0.07020	0.14548	0.05529	0.39858	0.05886	0.33540	0.05242	0.27061	0.04391	12.09206	0.52737	0.475
IMG_9354	N45	33574.46667	4532.55869	54.04619	36.07663	344	3.72320	0.01082	0.74278	1.41521	0.38387	0.32592	0.26787	0.22323	0.08879	0.18075	0.07721	0.15432	0.06300	0.39443	0.05809	0.33523	0.05069	0.27528	0.04276	12.03604	0.58840	0.590
IMG_9355	N45	34085.16821	4595.42397	54.04155	36.01376	246	3.29859	0.01341	0.77228	1.37359	0.39841	0.33230	0.27012	0.24614	0.09791	0.19866	0.08433	0.16756	0.06834	0.40859	0.05633	0.34105	0.04826	0.27701	0.04019	14.27725	0.47749	0.480
IMG_9356	N45	35410.99738	4611.55535	52.45306	37.15253	244	3.64819	0.01495	0.69578	1.38769	0.40443	0.34553	0.28602	0.26574	0.09511	0.21990	0.08445	0.19126	0.06734	0.41483	0.05609	0.35470	0.04907	0.29326	0.04116	14.66957	0.51703	0.585
IMG_9357	N45	28952.97932	4032.69593	49.54745	35.10162	505	4.85564	0.00962	0.73249	1.42284	0.43233	0.36678	0.30383	0.29013	0.10697	0.23929	0.09320	0.20404	0.07582	0.44578	0.06026	0.37858	0.05280	0.31330	0.04474	13.06234	0.53565	0.585
IMG_9358	N45	29214.28839	4186.73827	52.95838	33.75734	389	3.88100	0.00998	0.69221	1.40105	0.38913	0.32500	0.26688	0.21333	0.09863	0.16786	0.08400	0.14378	0.06804	0.40147	0.05951	0.33574	0.05188	0.27545	0.04349	12.60693	0.54500	0.550
IMG_9359	N46	29175.53708	4005.70917	47.80465	35.04404	232	3.16773	0.01365	0.71991	1.42729	0.45336	0.38077	0.30888	0.25462	0.09306	0.20565	0.08155	0.16906	0.06759	0.46540	0.07093	0.39115	0.06186	0.31721	0.05204	12.24883	0.51790	0.700
IMG_9360	N46	31004.31707	4167.35443	48.98396	35.88664	603	6.84846	0.01136	0.75430	1.49098	0.46017	0.38241	0.31154	0.32780	0.09874	0.26159	0.08545	0.21961	0.06791	0.47658	0.06860	0.39684	0.05924	0.32278	0.04938	14.32946	0.56272	0.700
IMG_9361	N46	28140.22409	3941.19955	47.70623	34.12409	171	3.37861	0.01976	0.83480	1.34903	0.40570	0.32774	0.26011	0.28641	0.06097	0.22859	0.05142	0.18810	0.04111	0.41538	0.05882	0.33563	0.04758	0.26608	0.03763	16.96000	0.56147	0.545
IMG_9362	N46	28768.51982	4008.98846	48.56521	34.39462	255	4.66509	0.01829	0.76163	1.39143	0.42809	0.35790	0.29571	0.26738	0.08205	0.21536	0.07188	0.18683	0.05862	0.44101	0.06466	0.36910	0.05515	0.30449	0.04581	13.18510	0.52225	0.670
IMG_9363	N46	31448.17794	4272.15159	50.66322	35.44213	505	7.87694	0.01560	0.78583	1.50046	0.46038	0.38818	0.31694	0.33506	0.09223	0.27319	0.08164	0.22511	0.06688	0.47779	0.06969	0.40368	0.06095	0.32939	0.05119	15.36011	0.53744	0.575
IMG_9365	N47	32411.92782	4426.91423	53.16755	35.52515	623	7.74404	0.01243	0.71594	1.48274	0.31308	0.25698	0.20691	0.17215	0.07563	0.12973	0.06277	0.11015	0.05003	0.32858	0.04756	0.27067	0.04165	0.21744	0.03427	12.63332	0.51751	0.485
IMG_9366	N47	29777.16232	4193.26008	51.32220	34.15925	668	6.52710	0.00977	0.72642	1.48967	0.32416	0.26006	0.20780	0.18922	0.07458	0.14031	0.06005	0.11726	0.04661	0.33783	0.04926	0.27184	0.04283	0.21682	0.03496	13.66922	0.53243	0.475
IMG_9367	N47	32927.34545	4464.94901	52.82319	35.21546	580	5.85735	0.01010	0.74844	1.48327	0.30423	0.24001	0.18782	0.16178	0.07125	0.12015	0.05494	0.10002	0.04206	0.31680	0.04637	0.25039	0.03909	0.19554	0.03112	13.94099	0.53079	0.540
IMG_9368	N47	35483.41773	4721.74216	54.73085	36.08150	779	7.06635	0.00907	0.72096	1.51122	0.33802	0.27431	0.21967	0.19674	0.08199	0.14884	0.06666	0.12296	0.05246	0.35329	0.05321	0.28754	0.04606	0.22997	0.03811	13.09477	0.55070	0.325
IMG_9369	N47	33564.09279	4565.21787	54.16998	35.16141	650	5.99194	0.00922	0.75163	1.47001	0.35095	0.28662	0.22989	0.20139	0.08633	0.15328	0.06983	0.12504	0.05511	0.36534	0.05406	0.29909	0.04707	0.23972	0.03923	13.18203	0.53532	0.590
IMG_9373	N48	27802.39103	3993.65946	49.65338	33.07112	729	6.38764	0.00876	0.73558	1.46718	0.41005	0.35614	0.30041	0.28384	0.09485	0.23047	0.08915	0.19420	0.07568	0.42338	0.05893	0.36884	0.05441	0.31114	0.04851	13.59025	0.50832	0.845
IMG_9374	N48	34211.93943	4569.77351	53.35761	36.46247	761	5.33194	0.00701	0.75510	1.47161	0.33395	0.28801	0.23608	0.23409	0.07339	0.19144	0.06657	0.15767	0.05426	0.34382	0.04721	0.29713	0.04303	0.24352	0.03725	14.40324	0.50729	0.555
IMG_9375	N48	32603.56529	4325.71512	49.85076	35.76349	312	2.70270	0.00866	0.69825	1.32354	0.41376	0.36334	0.30119	0.20716	0.09070	0.16513	0.07980	0.13816	0.06640	0.42510	0.05880	0.37379	0.05432	0.30984	0.04750	11.30794	0.52003	0.250
IMG_9376	N48	31714.72977	4293.97463	50.88018	35.92855	649	5.31815	0.00819	0.75101	1.44857	0.39483	0.34882	0.29138	0.27085	0.09534	0.22553	0.08958	0.18933	0.07502	0.40719	0.05421	0.36054	0.05060	0.30114	0.04486	14.58615	0.54774	0.765
IMG_9377	N48	31457.49061	4203.57944	48.99111	36.04108	284	2.88449	0.01016	0.68902	1.42654	0.44177	0.38314	0.31655	0.21481	0.10462	0.16518	0.09323	0.13751	0.07731	0.45359	0.06322	0.39403	0.05724	0.32551	0.04951	11.35797	0.54533	0.475
IMG_9379	N49	47766.19241	5680.37343	58.38176	39.93752	1232	8.12203	0.00659	0.76354	1.53632	0.32388	0.26784	0.21479	0.19818	0.07085	0.15450	0.05908	0.12546	0.04727	0.33844	0.05119	0.28069	0.04501	0.22493	0.03895	14.37366	0.53339	0.625
IMG_9380	N49	41895.24949	5213.98946	56.51679	38.87200	553	4.63332	0.00838	0.72960	1.40723	0.33015	0.27635	0.22281	0.15544	0.06743	0.11927	0.05544	0.09881	0.04480	0.34233	0.05213	0.28708	0.04651	0.23134	0.04020	12.23228	0.48109	0.505
IMG_9381	N49	40848.60757	5171.04064	57.01295	38.34499	708	4.78199	0.00675	0.75366	1.45231	0.32725	0.26768	0.21190	0.17031	0.06663	0.12727	0.05391	0.10300	0.04238	0.33835	0.05261	0.27738	0.04658	0.21947	0.03933	13.19979	0.50941	0.510
IMG_9382	N49	49613.57188	5787.70482	58.79567	41.15697	816	6.03169	0.00739	0.73525	1.50281	0.36805	0.30856	0.24949	0.19916	0.08316	0.15418	0.06982	0.12772	0.05609	0.38242	0.05877	0.32142	0.05220	0.25966	0.04417	12.85702	0.51017	0.315
IMG_9383	N49	39754.41155	5110.98306	57.15412	37.30213	697	5.41850	0.00777	0.72485	1.45274	0.35414	0.29999	0.24420	0.18621	0.07814	0.14467	0.06625	0.11997	0.05395	0.36743	0.05558	0.31200	0.05046	0.25385	0.04383	12.47334	0.45096	0.305
IMG_9403	N50	34432.97986	4462.94461	50.23980	37.01880	683	7.30250	0.01069	0.69589	1.49081	0.45381	0.38436	0.31797	0.31868	0.09651	0.25252	0.08680	0.21245	0.07039	0.46959	0.06574	0.39913	0.05919	0.32994	0.05048	12.64872	0.49516	0.420
IMG_9404	N50	33136.42086	4427.33260	51.48646	35.92632	871	6.68698	0.00768	0.73173	1.49005	0.46396	0.39523	0.32482	0.27777	0.11132	0.21565	0.09932	0.17814	0.08116	0.48266	0.07219	0.41268	0.06632	0.33909	0.05707	12.84072	0.54465	0.445
IMG_9405	N50	33364.41908	4432.91680	51.25365	36.08527	745	5.44427	0.00731	0.73934	1.45467	0.40378	0.33627	0.27107	0.24121	0.08567	0.19042	0.07250	0.15328	0.05862	0.41781	0.06331	0.34859	0.05544	0.28102	0.04666	12.41094	0.54405	0.465
IMG_9406	N50	33508.56694	4485.25685	52.47207	36.21027	584	4.76545	0.00816	0.74333	1.41414	0.39219	0.32227	0.25811	0.20716	0.08462	0.15433	0.06947	0.12745	0.05491	0.40610	0.06255	0.33454	0.05602	0.26777	0.04640	12.05202	0.52572	0.630
IMG_9407	N50	34167.66933	4563.48275	53.23951	36.12120	602	4.10423	0.00682	0.71087	1.49395	0.42075	0.35560	0.29002	0.20193	0.07818	0.15187	0.06647	0.12464	0.05413	0.43529	0.06848	0.36874	0.06273	0.30073	0.05387	11.25724	0.53451	0.630
IMG_9409	N51	37076.30327	4811.62324	54.42172	36.96924	482	4.51987	0.00938	0.72539	1.42086	0.35562	0.27843	0.21636	0.21454	0.07969	0.15751	0.06070	0.12469	0.04505	0.36623	0.06274	0.28712	0.04698	0.22289	0.03566	13.80278	0.53764	0.390
IMG_9410	N51	34573.13421	4544.16666	52.29913	36.69082	665	5.99492	0.00901	0.74556	1.47085	0.36481	0.29567	0.23587	0.21555	0.09284	0.16217	0.07405	0.13066	0.05644	0.37946	0.06507	0.30816	0.05104	0.24556	0.04139	14.19610	0.48331	0.305
IMG_9411	N51	35088.66925	4588.77580	52.38089	36.68064	539	5.15812	0.00957	0.73145	1.44431	0.36625	0.28615	0.21896	0.24618	0.08791	0.18269	0.06737	0.14163	0.04928	0.37683	0.06311	0.29480	0.04606	0.22535	0.03428	13.88400	0.49399	0.635
IMG_9412	N51	32251.53365	4382.21805	52.06189	35.52515	624	8.17050	0.01309	0.73683	1.50313	0.30330	0.22923	0.17074	0.20200	0.06551	0.14716	0.04789	0.11140	0.03372	0.31605	0.05032	0.23919	0.03484	0.17786	0.02498	15.49813	0.48803	0.205
IMG_9413	N51	37202.41857	4815.17830	54.33730	37.02712	510	5.37821	0.01055	0.72729	1.44832	0.37008	0.29115	0.22588	0.24397	0.08312	0.18066	0.06505	0.14242	0.04821	0.38130	0.06494	0.30047	0.04804	0.23284	0.03583	13.95285	0.52829	0.530
IMG_9415	N52	36297.96058	4694.18196	53.22814	37.47882	669	6.39787	0.00956	0.70171	1.48003	0.45432	0.37657	0.30898	0.30005	0.09927	0.22676	0.08569	0.18699	0.07022	0.46991	0.08450	0.39086	0.06944	0.32051	0.05640	12.11442	0.50593	0.605
IMG_9416	N52	39682.22124	4924.19711	53.70227	39.24773	827	9.96736	0.01205	0.72600	1.53728	0.45086	0.38516	0.32336	0.31466	0.11236	0.25082	0.10052	0.21011	0.08352	0.47150	0.08267	0.40466	0.06908	0.33964	0.05646	13.80125	0.51974	0.765
IMG_9417	N52	40245.17128	4992.50138	54.18065	38.89771	909	7.51512	0.00827	0.74805	1.51212	0.48257	0.41992	0.34858	0.31499	0.11971	0.25075	0.10862	0.20559	0.08980	0.50195	0.09245	0.43856	0.08016	0.36410	0.06625	13.88562	0.53846	0.605
IMG_9418	N52	39930.64954	5004.73796	54.79124	38.45781	816	7.59677	0.00931	0.71052	1.50956	0.45990	0.39179	0.32688	0.31703	0.09838	0.24893	0.08789	0.20732	0.07220	0.47726	0.08591	0.40820	0.07234	0.34047	0.05892	12.61451	0.53077	0.780
IMG_9420	N52	38309.15127	4810.41158	53.19902	39.02223	760	6.73425	0.00886	0.71672	1.48858	0.48885	0.41940	0.35344	0.32443	0.11117	0.25440	0.10038	0.21318	0.08484	0.50652	0.09108	0.43617	0.07717	0.36754	0.06356	12.50713	0.52973	0.555
IMG_9422	N53	48817.31103	5855.31091	60.96334	39.85321	1606	10.87377	0.00677	0.78607	1.59986	0.34433	0.28390	0.22989	0.24758	0.08793	0.19390	0.07278	0.15451	0.05775	0.35992	0.06727	0.29792	0.05377	0.24144	0.04400	17.77942	0.52460	0.655
IMG_9423	N53	45944.50241	5628.27725	59.90268	39.41983	1226	10.17106	0.00830	0.76225	1.57467	0.31426	0.26487	0.21527	0.19216	0.08186	0.15143	0.06804	0.12203	0.05352	0.33171	0.06060	0.28070	0.04934	0.22818	0.03999	15.30269	0.51970	0.765
IMG_9424	N53	46647.30160	5673.02639	60.06202	39.64284	1094	7.46607	0.00682	0.75829	1.53162	0.36690	0.30759	0.25609	0.23214	0.09314	0.18029	0.07855	0.14882	0.06409	0.38179	0.07151	0.32117	0.05969	0.26741	0.05037	14.56257	0.54033	0.825
IMG_9425	N53	51404.00667	6022.01660	61.59144	41.30479	1150	8.15900	0.00709	0.75668	1.54924	0.36054	0.29990	0.24663	0.23384	0.09795	0.18243	0.08186	0.14912	0.06593	0.37577	0.06842	0.31356	0.05591	0.25784	0.04620	14.83262	0.44478	0.225
IMG_9426	N53	48476.39220	5792.72465	60.09251	39.76010	1570	11.25621	0.00717	0.76858	1.60108	0.34450	0.28547	0.23322	0.23737	0.08991	0.18526	0.07505	0.14934	0.05975	0.36176	0.06627	0.30115	0.05327	0.24619	0.04395	16.33489	0.53016	0.445
IMG_9433	N55	40761.98442	5049.71193	54.53007	38.93702	1408	11.77462	0.00836	0.78242	1.60159	0.38445	0.33610	0.28295	0.29623	0.09631	0.24792	0.08631	0.20702	0.07195	0.40052	0.07095	0.35155	0.06143	0.29610	0.05188	18.47168	0.53635	0.435
IMG_9434	N55	40625.19869	5041.19765	54.61691	38.83981	676	5.77752	0.00855	0.72076	1.46260	0.40449	0.34782	0.29793	0.22631	0.10075	0.17981	0.08771	0.15367	0.07512	0.42023	0.07372	0.36219	0.06344	0.31014	0.05426	12.66546	0.53777	0.590
IMG_9435	N55	37882.65932	4799.72005	53.03253	38.06691	855	6.53479	0.00764	0.73008	1.48078	0.41523	0.36692	0.31594	0.26431	0.09756	0.21698	0.08850	0.18457	0.07538	0.43082	0.07498	0.38177	0.06613	0.32877	0.05725	12.51189	0.52788	0.625
IMG_9436	N55	36590.23100	4749.72217	53.67830	37.03310	1084	8.24583	0.00761	0.75625	1.51896	0.37656	0.32538	0.27157	0.27498	0.08231	0.22279	0.07330	0.18406	0.06030	0.39026	0.06711	0.33847	0.05707	0.28256	0.04714	14.00287	0.55196	0.585
IMG_9437	N55	38492.08681	4875.35468	53.95445	38.26311	876	6.31183	0.00721	0.75138	1.47937	0.40545	0.35168	0.29482	0.26997	0.09283	0.21752	0.08298	0.18213	0.06836	0.41935	0.06909	0.36479	0.06047	0.30575	0.05109	13.31438	0.55489	0.635
IMG_9444	N57	36635.92489	4728.41658	53.13976	37.29534	829	8.58158	0.01035	0.78382	1.52121	0.30815	0.26636	0.22584	0.23437	0.06696	0.19464	0.05904	0.16388	0.04993	0.31870	0.05207	0.27618	0.04301	0.23420	0.03536	15.70932	0.52969	0.760
IMG_9445	N57	35067.86075	4581.62641	52.06292	36.52842	652	7.55711	0.01159	0.74158	1.48918	0.33885	0.28613	0.23819	0.22416	0.07792	0.17886	0.06650	0.14732	0.05416	0.35236	0.06065	0.29830	0.04954	0.24834	0.04013	13.00820	0.52186	0.735
IMG_9446	N57	35084.35765	4542.17025	51.15876	37.01348	698	8.88158	0.01272	0.75980	1.51753	0.35153	0.29154	0.24311	0.24102	0.07980	0.18881	0.06725	0.15506	0.05551	0.36656	0.06425	0.30501	0.05177	0.25446	0.04242	14.39183	0.55641	0.415
IMG_9447	N57	39852.36559	4920.10562	52.51410	38.66637	463	10.92514	0.02360	0.89161	1.55092	0.34605	0.29691	0.24836	0.28493	0.06314	0.23895	0.05533	0.19950	0.04647	0.35775	0.06033	0.30756	0.04962	0.25722	0.04041	24.93859	0.51242	0.585
IMG_9448	N57	38503.74627	4802.71968	52.12655	38.48269	851	8.93917	0.01050	0.74996	1.52706	0.34939	0.29828	0.24642	0.24921	0.08359	0.20102	0.07272	0.16385	0.05955	0.36356	0.06280	0.31144	0.05218	0.25740	0.04220	14.12813	0.53984	0.800
IMG_9463	N59	38773.83733	4963.25570	55.66322	37.61028	320	5.12251	0.01601	0.82151	1.42538	0.44967	0.37585	0.30614	0.23642	0.10941	0.19157	0.09190	0.15806	0.07373	0.46609	0.07012	0.38990	0.06049	0.31746	0.05094	14.14410	0.53979	0.560
IMG_9465	N59	37087.70617	4753.25917	53.04930	37.46314	324	5.04799	0.01558	0.75648	1.41439	0.44046	0.36414	0.29343	0.24147	0.10286	0.19083	0.08532	0.16220	0.06634	0.45563	0.06676	0.37714	0.05737	0.30344	0.04669	13.04404	0.50794	0.600
IMG_9466	N59	40523.08318	5105.61370	55.97940	38.26324	227	3.45481	0.01522	0.71706	1.36512	0.44604	0.37815	0.31067	0.23978	0.10675	0.19197	0.09147	0.16822	0.07277	0.45781	0.06395	0.38855	0.05628	0.31883	0.04667	12.30023	0.51233	0.435
IMG_9467	N59	38320.76252	4922.48819	55.12195	37.46341	334	5.42133	0.01623	0.87899	1.43205	0.44799	0.38313	0.31437	0.31658	0.10278	0.26307	0.08989	0.22044	0.07261	0.46064	0.06349	0.39440	0.05598	0.32334	0.04701	18.17393	0.51755	0.565
IMG_9469	N59	37844.34947	4900.22300	55.10342	36.77033	166	3.02110	0.01820	0.69162	1.30686	0.43213	0.36060	0.29219	0.23482	0.09798	0.18342	0.08402	0.15634	0.06765	0.44329	0.06207	0.37030	0.05334	0.29978	0.04352	12.32048	0.50496	0.500
IMG_9471	N60	36873.70629	4924.47242	57.42448	36.40605	516	4.73402	0.00917	0.69507	1.42564	0.41746	0.35356	0.29141	0.25360	0.10829	0.20000	0.09620	0.17096	0.07869	0.43025	0.06159	0.36512	0.05478	0.30062	0.04602	12.23492	0.48039	0.440
IMG_9472	N60	38959.49406	5030.25849	56.73602	37.50509	493	6.27807	0.01273	0.68667	1.46402	0.40298	0.34131	0.27930	0.26121	0.10075	0.20761	0.08922	0.17594	0.07160	0.41684	0.05828	0.35396	0.05149	0.28923	0.04281	12.70984	0.53830	0.380
IMG_9473	N60	37131.71793	4862.82214	55.83266	36.81328	426	3.85138	0.00904	0.72525	1.38111	0.36912	0.30802	0.25201	0.17582	0.08318	0.13350	0.06923	0.11161	0.05566	0.38092	0.05573	0.31838	0.04880	0.26037	0.04127	11.60686	0.51941	0.445
IMG_9474	N60	36627.94222	4795.41273	54.50718	36.56687	471	3.30370	0.00701	0.74058	1.36895	0.41645	0.35710	0.29792	0.23706	0.09765	0.18572	0.08722	0.15774	0.07194	0.42730	0.06115	0.36700	0.05544	0.30607	0.04757	12.00865	0.52262	0.715
IMG_9475	N60	37002.36658	4852.98514	55.40528	36.63075	588	5.06995	0.00862	0.72172	1.42804	0.40310	0.33917	0.27743	0.24310	0.10149	0.18972	0.08728	0.16005	0.07033	0.41643	0.06012	0.35116	0.05314	0.28695	0.04426	12.06570	0.48891	0.540
IMG_9491	N61	39445.87375	4941.65426	53.85366	38.34146	706	4.74029	0.00671	0.74915	1.44356	0.36149	0.30096	0.24069	0.24165	0.07767	0.18805	0.06618	0.15274	0.05221	0.37140	0.05342	0.30987	0.04751	0.24769	0.03951	13.04054	0.53207	0.570
IMG_9492	N61	33919.79477	4413.60115	50.02752	36.91790	655	6.88587	0.01051	0.71036	1.58261	0.38110	0.31954	0.26440	0.25209	0.08325	0.19836	0.07252	0.16803	0.05908	0.39526	0.05490	0.33236	0.04835	0.27472	0.04107	12.43084	0.51423	0.620
IMG_9493	N61	40177.16829	5030.02524	55.14243	38.70860	1022	7.87566	0.00771	0.75069	1.51457	0.39227	0.33796	0.27768	0.26099	0.08638	0.20907	0.07733	0.17201	0.06303	0.40788	0.06031	0.35277	0.05533	0.28983	0.04734	13.70224	0.47438	0.540
IMG_9494	N61	39699.62024	4886.67074	52.60427	39.61907	826	6.39079	0.00774	0.72284	1.48112	0.38958	0.33094	0.27031	0.23080	0.08849	0.18003	0.07695	0.14833	0.06273	0.40454	0.05988	0.34475	0.05397	0.28149	0.04566	12.59027	0.54039	0.550
IMG_9495	N61	42272.13940	5145.99911	55.02177	40.19321	755	5.12941	0.00679	0.73660	1.44796	0.36674	0.31180	0.25653	0.21536	0.08026	0.16699	0.06818	0.13891	0.05555	0.37873	0.05602	0.32288	0.05099	0.26556	0.04362	12.58786	0.54803	0.510
IMG_9497	N62	31386.16496	4363.54619	52.69694	34.36102	299	4.05918	0.01358	0.71247	1.36698	0.32508	0.26081	0.20460	0.19918	0.07190	0.15238	0.05973	0.12367	0.04654	0.33425	0.04384	0.26848	0.03625	0.21042	0.02971	13.20705	0.46968	0.560
IMG_9498	N62	32961.76539	4465.53497	52.84217	35.46614	296	3.70751	0.01253	0.70337	1.36498	0.31565	0.25527	0.20136	0.15188	0.06710	0.11305	0.05454	0.09360	0.04312	0.32539	0.04517	0.26351	0.03825	0.20765	0.03185	12.00745	0.57058	0.775
IMG_9499	N62	32807.79172	4402.22427	51.47247	36.03534	296	3.88862	0.01314	0.71055	1.37507	0.28637	0.23318	0.18136	0.14558	0.05315	0.10998	0.04385	0.08934	0.03407	0.29517	0.03941	0.24067	0.03330	0.18700	0.02730	14.57031	0.54279	0.015
IMG_9500	N62	34135.78297	4607.83071	54.05886	35.79573	426	3.87154	0.00909	0.72090	1.39129	0.29824	0.24313	0.19113	0.15638	0.06552	0.11990	0.05404	0.09719	0.04263	0.30701	0.04270	0.25059	0.03639	0.19686	0.03019	13.69444	0.51273	0.700
IMG_9501	N62	33131.21959	4395.33428	50.57718	35.81213	286	3.69150	0.01291	0.72199	1.36130	0.30421	0.24351	0.18748	0.15885	0.06002	0.11901	0.04853	0.09601	0.03724	0.31293	0.04198	0.25078	0.03474	0.19288	0.02817	13.53954	0.53435	0.570
IMG_9503	N63	38077.01570	4916.27473	55.12563	37.33668	252	3.47163	0.01378	0.66516	1.34845	0.48295	0.42461	0.36175	0.22974	0.10198	0.17723	0.09248	0.15607	0.08074	0.49748	0.07380	0.43831	0.06855	0.37324	0.05969	11.65458	0.51502	0.340
IMG_9504	N63	37898.07288	4966.04496	56.74252	36.83447	387	3.50779	0.00906	0.66592	1.38234	0.46663	0.40497	0.33818	0.30025	0.10519	0.24039	0.09693	0.20396	0.08137	0.47751	0.06878	0.41518	0.06274	0.34660	0.05408	12.00042	0.50402	0.650
IMG_9505	N63	39338.08250	5009.02682	55.49296	37.88732	576	3.93654	0.00683	0.72435	1.41206	0.48139	0.42148	0.35214	0.28502	0.11776	0.22653	0.10923	0.18866	0.09240	0.49477	0.07169	0.43417	0.06697	0.36278	0.05936	12.63980	0.57130	0.675
IMG_9506	N63	35175.07934	4697.45907	54.64793	36.02331	335	2.99733	0.00895	0.68093	1.34882	0.47679	0.40770	0.33880	0.32452	0.10865	0.25659	0.09883	0.21428	0.08184	0.48660	0.06777	0.41678	0.06146	0.34635	0.05335	12.15500	0.55784	0.590
IMG_9507	N63	38361.26065	4981.74742	57.00872	37.47623	499	4.36242	0.00874	0.71807	1.42479	0.47566	0.40715	0.33585	0.23801	0.11036	0.17950	0.09640	0.14807	0.07955	0.49164	0.07532	0.42196	0.06863	0.34807	0.05964	12.47203	0.55820	0.575
IMG_9509	N64	30987.73393	4189.20217	49.55914	36.02408	128	1.98560	0.01551	0.78004	1.31041	0.39769	0.33127	0.26207	0.24739	0.07279	0.19559	0.06321	0.16234	0.05047	0.40571	0.05806	0.33816	0.05018	0.26736	0.04102	12.89743	0.52931	0.465
IMG_9510	N64	33188.66562	4314.56231	49.06660	37.17167	474	4.56670	0.00963	0.70598	1.50083	0.39698	0.34453	0.28250	0.23673	0.09494	0.19078	0.08499	0.15926	0.06871	0.40967	0.05973	0.35626	0.05457	0.29199	0.04687	11.67699	0.53102	0.525
IMG_9511	N64	32660.36497	4270.94000	48.66098	36.58237	594	5.59405	0.00942	0.73160	1.55205	0.39022	0.33506	0.27137	0.25288	0.09154	0.20613	0.08121	0.16771	0.06518	0.40309	0.06103	0.34676	0.05481	0.28080	0.04695	13.69519	0.44567	0.485
IMG_9512	N64	34164.83011	4456.02445	50.70665	37.12018	433	4.82374	0.01114	0.70388	1.44702	0.38137	0.32774	0.26768	0.23333	0.08964	0.18661	0.07995	0.15679	0.06349	0.39333	0.05667	0.33873	0.05083	0.27642	0.04272	12.55423	0.52372	0.510
IMG_9513	N64	34551.44911	4497.88574	51.23364	37.25631	321	3.86708	0.01205	0.67411	1.47466	0.39900	0.34740	0.28480	0.25323	0.08552	0.20482	0.07827	0.17344	0.06333	0.40954	0.05870	0.35724	0.05359	0.29266	0.04534	11.91023	0.48983	0.190
IMG_9521	N65	39682.20427	5106.92807	57.06397	37.41247	1164	8.70411	0.00748	0.77444	1.53493	0.30382	0.25584	0.21217	0.20820	0.07404	0.16599	0.06393	0.13722	0.05261	0.31677	0.05864	0.26759	0.05006	0.22189	0.04237	15.90524	0.53285	0.440
IMG_9522	N65	33096.42291	4381.99235	50.35690	36.06704	665	6.85458	0.01031	0.72019	1.48073	0.43646	0.36074	0.29239	0.31425	0.10356	0.24731	0.08909	0.20120	0.07184	0.45085	0.08141	0.37345	0.06737	0.30253	0.05402	13.56082	0.51927	0.765
IMG_9523	N65	40361.42223	5118.64670	56.62174	38.12652	1191	9.18716	0.00771	0.76179	1.56282	0.40453	0.34035	0.27869	0.28811	0.09789	0.22910	0.08503	0.18755	0.06897	0.42228	0.07767	0.35654	0.06633	0.29184	0.05485	15.71741	0.52645	0.485
IMG_9524	N65	34338.07544	4515.34073	51.75297	36.49248	1090	9.38211	0.00861	0.75460	1.54771	0.46740	0.39341	0.32193	0.32974	0.11216	0.26064	0.09719	0.21185	0.07839	0.48777	0.09252	0.41224	0.07937	0.33739	0.06524	14.69333	0.45338	0.510
IMG_9525	N65	41420.58680	5225.95405	57.45126	37.93225	1029	9.22543	0.00897	0.73956	1.55349	0.39409	0.32890	0.27097	0.28705	0.08992	0.22744	0.07785	0.18864	0.06339	0.40989	0.07524	0.34325	0.06306	0.28259	0.05169	14.22162	0.54269	0.395
IMG_9527	N66	33376.46923	4424.25498	51.07161	36.49894	860	6.89699	0.00802	0.75111	1.49710	0.39160	0.32594	0.26598	0.27149	0.09603	0.21445	0.08061	0.17499	0.06480	0.40639	0.07212	0.33903	0.06165	0.27656	0.05152	14.47149	0.50920	0.555
IMG_9528	N66	29741.44195	4079.73062	48.71527	35.04695	1032	8.35866	0.00810	0.78995	1.53040	0.36803	0.30596	0.24421	0.25949	0.09090	0.20419	0.07714	0.16054	0.06074	0.38352	0.07003	0.31978	0.06043	0.25534	0.05095	18.05045	0.33322	0.145
IMG_9529	N66	32899.14365	4431.40044	51.80605	35.61389	1033	10.07949	0.00976	0.74209	1.55726	0.39225	0.33379	0.27508	0.28188	0.09759	0.22768	0.08504	0.18819	0.06881	0.41089	0.07176	0.35098	0.06221	0.28912	0.05132	14.67900	0.47592	0.545
IMG_9530	N66	29255.26426	4056.55491	48.92208	34.75921	585	6.62658	0.01133	0.70611	1.46502	0.39157	0.33668	0.28113	0.26768	0.09214	0.21440	0.08465	0.17893	0.07122	0.40549	0.07158	0.34974	0.06226	0.29199	0.05165	12.78090	0.46825	0.165
IMG_9531	N66	32954.87542	4374.96639	50.67475	36.36658	855	9.55743	0.01118	0.74342	1.53623	0.36547	0.30759	0.25882	0.23258	0.09109	0.18107	0.07940	0.15216	0.06684	0.38391	0.07161	0.32459	0.06089	0.27304	0.05134	14.10396	0.52355	0.540
IMG_9533	N67	38348.34070	4879.26793	54.08148	37.74487	514	5.59106	0.01088	0.73835	1.44103	0.40290	0.33222	0.26313	0.26132	0.09325	0.20412	0.07879	0.16686	0.06070	0.41568	0.06100	0.34345	0.05315	0.27171	0.04300	12.39273	0.50511	0.645
IMG_9534	N67	39928.24699	5076.01116	56.10807	37.43697	347	4.02860	0.01161	0.66844	1.39171	0.40842	0.34090	0.27582	0.23419	0.09888	0.18159	0.08427	0.15512	0.06680	0.42000	0.06205	0.35118	0.05478	0.28380	0.04489	11.99013	0.53946	0.810
IMG_9535	N67	38488.41213	4869.34732	53.24700	37.78819	540	5.05501	0.00936	0.70235	1.44797	0.37525	0.30876	0.24689	0.18355	0.08264	0.13782	0.06753	0.11594	0.05363	0.39009	0.05858	0.32169	0.05208	0.25693	0.04320	12.40493	0.47580	0.470
IMG_9536	N67	37963.20784	4880.98759	54.54071	37.15557	461	5.56774	0.01208	0.69631	1.44962	0.39867	0.33230	0.26625	0.22701	0.09660	0.17582	0.08188	0.14812	0.06458	0.41302	0.06136	0.34506	0.05427	0.27605	0.04389	12.45345	0.51540	0.505
IMG_9537	N67	35430.37357	4653.09798	53.12856	36.90892	179	3.78324	0.02114	0.78081	1.35895	0.36144	0.29815	0.23707	0.19355	0.07251	0.15166	0.06215	0.12889	0.04933	0.37173	0.05352	0.30697	0.04604	0.24375	0.03743	13.99067	0.52475	0.670
IMG_9539	N68	42442.54053	5271.00106	57.61261	39.09910	864	7.08155	0.00820	0.72436	1.52237	0.44871	0.38890	0.32924	0.31902	0.09400	0.25673	0.08551	0.22033	0.07102	0.46470	0.07392	0.40423	0.06590	0.34194	0.05542	13.25022	0.51329	0.430
IMG_9540	N68	34057.17577	4516.74422	52.32502	36.60426	784	8.58869	0.01095	0.73396	1.51955	0.44272	0.37754	0.31513	0.32682	0.10040	0.26321	0.09119	0.22049	0.07563	0.45883	0.07506	0.39270	0.06509	0.32766	0.05459	14.38887	0.51034	0.530
IMG_9541	N68	40264.59762	5085.01781	55.93397	38.13042	955	7.66717	0.00803	0.72388	1.52312	0.47577	0.40597	0.33927	0.34579	0.10645	0.27678	0.09706	0.23192	0.08111	0.49196	0.08004	0.42130	0.07040	0.35201	0.05973	13.42114	0.51636	0.670
IMG_9542	N68	39170.71772	4967.63841	55.47556	38.23766	681	6.37799	0.00937	0.71614	1.47857	0.40939	0.34373	0.28094	0.28338	0.09031	0.21911	0.07923	0.17937	0.06403	0.42248	0.06774	0.35596	0.05835	0.29087	0.04784	13.05261	0.48814	0.560
IMG_9543	N68	42555.05865	5239.64691	56.86129	39.45292	640	6.62730	0.01036	0.67144	1.49453	0.44283	0.38169	0.31882	0.31707	0.09544	0.25549	0.08728	0.21533	0.07235	0.45774	0.07304	0.39578	0.06424	0.33040	0.05383	12.95693	0.48163	0.585
IMG_9545	N69	38457.35549	4785.93019	52.00080	38.72772	667	4.98419	0.00747	0.72406	1.45853	0.47953	0.40964	0.33501	0.30487	0.12362	0.23785	0.11139	0.19475	0.09058	0.49517	0.07479	0.42417	0.06714	0.34682	0.05655	12.98186	0.56237	0.590
IMG_9546	N69	36101.30242	4627.56593	52.08795	37.76377	875	6.58383	0.00752	0.75051	1.49404	0.47164	0.40186	0.32675	0.35372	0.10256	0.28955	0.09099	0.23193	0.07451	0.48557	0.07440	0.41450	0.06336	0.33721	0.05215	14.37096	0.53815	0.655
IMG_9547	N69	36426.43638	4617.65510	51.46302	38.20739	397	5.03493	0.01268	0.70764	1.42960	0.50995	0.43440	0.35433	0.30606	0.13257	0.24250	0.11650	0.20086	0.09434	0.52657	0.08289	0.44949	0.07277	0.36643	0.06026	12.99357	0.54247	0.415
IMG_9548	N69	34850.68581	4668.41508	54.38157	35.89093	360	4.72824	0.01313	0.70328	1.42431	0.47689	0.40648	0.33382	0.30599	0.12159	0.24383	0.10856	0.20338	0.08856	0.49207	0.07197	0.42024	0.06282	0.34494	0.05224	13.33940	0.53561	0.730
IMG_9549	N69	37444.31876	4785.36269	53.49945	37.68143	614	5.05805	0.00824	0.73556	1.44734	0.46634	0.40315	0.33472	0.28840	0.12265	0.23090	0.11114	0.19221	0.09231	0.48237	0.07143	0.41796	0.06374	0.34693	0.05388	13.33666	0.50426	0.355
IMG_9551	N70	47165.10190	5652.79463	58.77287	40.53925	1335	7.26030	0.00544	0.75285	1.54775	0.32786	0.26283	0.20699	0.22617	0.07147	0.16899	0.05946	0.13274	0.04740	0.34021	0.05744	0.27359	0.04701	0.21538	0.03837	14.99733	0.53278	0.205
IMG_9552	N70	39352.24028	4902.05713	53.33077	38.91970	777	8.60917	0.01108	0.70885	1.52441	0.30546	0.24335	0.18970	0.20893	0.06202	0.15702	0.05024	0.12315	0.03862	0.31823	0.04953	0.25431	0.03932	0.19805	0.03071	14.46313	0.52528	0.810
IMG_9553	N70	41985.96248	5163.12415	55.54422	39.63838	1074	8.29527	0.00772	0.75674	1.53287	0.31514	0.24961	0.19412	0.19689	0.06739	0.14594	0.05440	0.11381	0.04221	0.32971	0.05469	0.26196	0.04389	0.20361	0.03529	15.44699	0.53771	0.605
IMG_9554	N70	41731.17590	5098.79678	54.26540	39.66825	946	8.43705	0.00892	0.74007	1.53579	0.28232	0.22980	0.17977	0.17295	0.05720	0.13047	0.04704	0.10336	0.03658	0.29555	0.04893	0.24141	0.04048	0.18862	0.03304	15.05328	0.52327	0.550
IMG_9555	N70	43034.79721	5232.24371	55.50625	39.80062	809	6.22304	0.00769	0.72479	1.48884	0.34639	0.27704	0.21699	0.23436	0.07170	0.17558	0.05878	0.13866	0.04556	0.35789	0.05797	0.28693	0.04595	0.22456	0.03555	13.10038	0.51996	0.570
IMG_9563	N71	40748.10280	5237.60000	58.27340	37.15917	1073	8.36201	0.00779	0.76253	1.54735	0.40711	0.33573	0.26842	0.23683	0.09898	0.18099	0.08217	0.14224	0.06510	0.42762	0.08752	0.35385	0.07365	0.28301	0.06011	15.40868	0.50435	0.720
IMG_9564	N71	42372.34440	5316.64802	58.08593	38.52355	958	8.41183	0.00878	0.74657	1.54407	0.40931	0.34768	0.28720	0.23638	0.10760	0.18468	0.09038	0.15243	0.07332	0.43008	0.08560	0.36672	0.07412	0.30285	0.06184	14.34263	0.54314	0.725
IMG_9565	N71	33743.30227	4452.62464	51.46209	36.57453	594	5.59969	0.00943	0.70477	1.45907	0.49636	0.43812	0.36878	0.30844	0.11669	0.24774	0.10519	0.20887	0.08716	0.51523	0.09557	0.45609	0.08460	0.38370	0.07008	12.41604	0.54404	0.540
IMG_9566	N71	41748.32107	5284.72594	58.11865	37.93538	919	7.36376	0.00801	0.75021	1.52296	0.46692	0.39710	0.32740	0.24995	0.11738	0.19536	0.09884	0.15994	0.08072	0.48972	0.09723	0.41779	0.08505	0.34445	0.07171	14.35729	0.51886	0.590
IMG_9567	N71	40157.90575	5059.50211	55.44989	38.55817	1082	9.60892	0.00888	0.75663	1.56475	0.42221	0.36292	0.30300	0.25078	0.11274	0.19945	0.09685	0.16511	0.07998	0.44678	0.08742	0.38566	0.07771	0.32199	0.06672	15.53340	0.49907	0.470
IMG_9569	N72	36986.07193	4785.24685	53.80929	37.22112	759	9.51891	0.01254	0.73670	1.54354	0.29158	0.23495	0.18538	0.18739	0.07296	0.14288	0.05758	0.11446	0.04345	0.30662	0.05358	0.24783	0.04189	0.19524	0.03294	16.42537	0.54016	0.765
IMG_9570	N72	38667.26389	4909.47232	54.06370	37.59675	889	8.17105	0.00919	0.73390	1.54820	0.27789	0.22903	0.18090	0.17962	0.06492	0.13922	0.05195	0.11091	0.03950	0.29005	0.04997	0.23974	0.03925	0.18919	0.03001	15.54144	0.50235	0.370
IMG_9571	N72	38097.90476	4875.42451	54.46974	37.68168	1328	11.28837	0.00850	0.77656	1.61409	0.27593	0.22622	0.17931	0.18285	0.06634	0.14158	0.05324	0.11156	0.04109	0.29117	0.05414	0.23971	0.04332	0.19001	0.03470	18.87294	0.44824	0.575
IMG_9572	N72	38328.04501	4898.14126	54.56846	37.67206	1072	8.36660	0.00780	0.75590	1.54975	0.29992	0.24438	0.19553	0.19009	0.06919	0.14460	0.05446	0.11599	0.04181	0.31377	0.05708	0.25652	0.04534	0.20512	0.03677	15.49958	0.51944	0.315
IMG_9573	N72	36759.07625	4725.72735	52.79531	37.33002	802	8.43606	0.01052	0.80014	1.52870	0.31536	0.25781	0.20509	0.19714	0.07683	0.15204	0.06140	0.12124	0.04773	0.33047	0.05930	0.27090	0.04689	0.21538	0.03768	15.07648	0.51609	0.580
IMG_9575	N73	40427.87062	5145.26672	57.36779	37.83049	1132	8.72196	0.00770	0.75683	1.55328	0.37435	0.33928	0.29543	0.23862	0.09145	0.19512	0.08225	0.16504	0.06927	0.39131	0.07271	0.35665	0.06336	0.31095	0.05747	15.07283	0.52688	0.585
IMG_9576	N73	43707.77294	5457.08426	59.76991	38.83505	1340	10.92085	0.00815	0.75790	1.60343	0.37087	0.33795	0.29653	0.25811	0.09372	0.21869	0.08660	0.19017	0.07511	0.38951	0.07000	0.35686	0.05982	0.31320	0.05372	15.70832	0.53900	0.640
IMG_9577	N73	42158.15978	5365.96615	59.82379	37.97357	1075	8.57333	0.00798	0.75208	1.56083	0.38779	0.35669	0.31986	0.22918	0.10104	0.19033	0.09040	0.16512	0.07790	0.40766	0.07594	0.37688	0.06719	0.33844	0.06366	14.99509	0.51969	0.520
IMG_9578	N73	38384.06432	4897.05078	54.45398	37.59052	889	10.19002	0.01146	0.73769	1.56135	0.39466	0.35335	0.31736	0.27118	0.09718	0.22724	0.09061	0.20482	0.08231	0.41402	0.07071	0.37239	0.05924	0.33429	0.05532	14.87926	0.54796	0.320
IMG_9579	N73	39316.55321	4969.63088	54.72222	38.05556	1133	10.00194	0.00883	0.75878	1.56354	0.36256	0.33066	0.28910	0.23862	0.08868	0.19944	0.08212	0.17230	0.07193	0.38028	0.06859	0.34879	0.05954	0.30511	0.05390	15.36563	0.52156	0.450
IMG_9615	N74	32937.30805	4428.67685	52.10995	35.76970	1003	9.17413	0.00915	0.76647	1.56730	0.33401	0.29329	0.24702	0.22194	0.08412	0.18372	0.07577	0.15288	0.06385	0.34964	0.06453	0.30813	0.05615	0.25970	0.05011	17.90953	0.52637	0.520
IMG_9616	N74	33504.74632	4410.78878	50.54833	36.51222	694	7.69773	0.01109	0.74068	1.50875	0.33578	0.29647	0.24554	0.19231	0.08338	0.15540	0.07439	0.12767	0.06183	0.35145	0.06471	0.31147	0.05628	0.25800	0.04818	14.63686	0.50841	0.680
IMG_9617	N74	32844.69118	4411.61444	51.80842	35.90384	951	10.19172	0.01072	0.76786	1.56784	0.32239	0.28260	0.23532	0.20999	0.08120	0.17230	0.07249	0.14114	0.05990	0.33951	0.06182	0.29892	0.05319	0.24914	0.04623	18.42854	0.52210	0.490
IMG_9618	N74	30900.29468	4281.37075	51.75955	34.60693	736	8.27165	0.01124	0.74116	1.52025	0.34920	0.30870	0.26085	0.21814	0.08789	0.17789	0.07957	0.14821	0.06707	0.36582	0.06735	0.32471	0.05865	0.27453	0.05130	15.64372	0.53502	0.560
IMG_9619	N74	33494.01226	4453.88741	51.78365	36.20391	846	9.10444	0.01076	0.74492	1.53619	0.34033	0.29997	0.25095	0.21767	0.08440	0.17830	0.07621	0.14788	0.06372	0.35740	0.06612	0.31632	0.05702	0.26472	0.04919	15.84682	0.50377	0.275
IMG_9622	N75	33769.05515	4532.84308	52.90417	35.76940	1014	8.49224	0.00837	0.74687	1.53121	0.44707	0.38387	0.32187	0.31379	0.11074	0.25367	0.09729	0.21125	0.07956	0.46635	0.08722	0.40176	0.07450	0.33685	0.06167	15.44403	0.53449	0.555
IMG_9623	N75	42760.55577	5144.37879	54.17902	40.30023	1047	8.90833	0.00851	0.74671	1.56465	0.44933	0.38209	0.32712	0.28344	0.11167	0.22313	0.09720	0.19193	0.08276	0.47180	0.08880	0.40283	0.07522	0.34465	0.06299	14.63600	0.55402	0.590
IMG_9624	N75	40623.50986	5008.44539	54.00925	39.14554	913	8.91344	0.00976	0.73493	1.55159	0.43711	0.37266	0.31283	0.27105	0.10540	0.21181	0.09264	0.17639	0.07748	0.45970	0.08700	0.39366	0.07395	0.33043	0.06110	14.13399	0.53710	0.550
IMG_9625	N75	39897.41290	4947.83186	53.78631	38.89903	918	8.48278	0.00924	0.74911	1.54536	0.42053	0.36277	0.30817	0.23554	0.10889	0.18593	0.09462	0.15834	0.08032	0.44370	0.08466	0.38425	0.07337	0.32625	0.06159	14.29666	0.53707	0.750
IMG_9626	N75	39487.24808	4932.98312	53.79556	38.62684	1032	9.51845	0.00922	0.74691	1.57213	0.44438	0.38993	0.33648	0.27103	0.11474	0.21837	0.10371	0.18876	0.09031	0.46898	0.09057	0.41346	0.07983	0.35662	0.06808	14.69677	0.53926	0.550
IMG_9628	N76	37858.51944	4783.10316	52.29393	37.69347	1233	9.73217	0.00789	0.76677	1.59021	0.38593	0.32669	0.27018	0.26115	0.09254	0.20730	0.07888	0.17083	0.06498	0.40498	0.07798	0.34420	0.06603	0.28460	0.05419	16.73892	0.45417	0.195
IMG_9629	N76	40741.87686	4977.93265	53.28767	39.54338	1025	7.73416	0.00755	0.75647	1.52816	0.46007	0.39655	0.33063	0.30097	0.11503	0.24269	0.10208	0.20196	0.08523	0.47884	0.09389	0.41403	0.08116	0.34513	0.06776	15.02451	0.51487	0.455
IMG_9630	N76	42653.04120	5209.48065	55.29812	39.13989	1097	9.39640	0.00857	0.73921	1.55344	0.42760	0.34288	0.26618	0.26773	0.10934	0.20062	0.08886	0.15592	0.06763	0.44938	0.08637	0.36168	0.06980	0.28062	0.05458	14.30819	0.53806	0.635
IMG_9631	N76	39270.75056	4962.83609	54.47974	37.84956	1072	8.48027	0.00791	0.74607	1.54232	0.44704	0.37719	0.30604	0.31409	0.10711	0.24915	0.09372	0.20087	0.07579	0.46626	0.08595	0.39479	0.07359	0.32033	0.06080	14.94824	0.50536	0.510
IMG_9632	N76	39904.00471	5028.96649	55.02149	38.14941	918	6.85626	0.00747	0.73129	1.51615	0.43799	0.36557	0.30107	0.26546	0.10482	0.20496	0.08874	0.16881	0.07327	0.45716	0.08799	0.38270	0.07487	0.31509	0.06282	14.51796	0.52507	0.525
IMG_9634	N77	27555.06949	3839.94614	46.87876	34.86092	525	4.87787	0.00929	0.74945	1.52953	0.45663	0.37713	0.31005	0.29644	0.09899	0.22646	0.08419	0.18559	0.06929	0.47067	0.08765	0.38956	0.07461	0.32016	0.06338	13.64224	0.54984	0.520
IMG_9635	N77	46533.27221	5598.56375	58.53709	39.87189	1578	10.81890	0.00686	0.75811	1.62631	0.44928	0.37518	0.30539	0.30094	0.10548	0.23338	0.09016	0.18816	0.07344	0.47341	0.09526	0.39738	0.08116	0.32353	0.06666	15.31850	0.49435	0.470
IMG_9636	N77	33512.39012	4449.85257	51.10792	35.97641	459	5.14402	0.01121	0.69705	1.43918	0.48971	0.42097	0.35516	0.23537	0.11122	0.18108	0.09429	0.15263	0.07999	0.51084	0.10163	0.44017	0.09010	0.37119	0.07879	12.72142	0.45487	0.685
IMG_9637	N77	29595.19815	4015.72069	47.48762	35.68680	835	7.89254	0.00945	0.77510	1.61906	0.48894	0.40762	0.33864	0.35365	0.10820	0.27754	0.09439	0.22645	0.07852	0.50697	0.09886	0.42397	0.08389	0.35237	0.07162	15.67904	0.53679	0.835
IMG_9638	N77	30632.64151	4144.66114	48.96616	35.76617	653	7.93306	0.01215	0.75506	1.61084	0.54778	0.48222	0.40911	0.36967	0.14115	0.30790	0.12883	0.25911	0.10887	0.57062	0.10851	0.50375	0.09658	0.42741	0.08410	13.67777	0.52881	0.695
IMG_9640	N78	40135.64615	5084.62036	56.47825	38.35638	936	7.06122	0.00754	0.75368	1.51071	0.59249	0.52576	0.44998	0.42475	0.14214	0.35157	0.12984	0.29577	0.11072	0.61244	0.11921	0.54525	0.10495	0.46688	0.08936	14.12124	0.56257	0.635
IMG_9641	N78	41218.69743	5108.59955	55.34986	39.14296	564	4.05980	0.00720	0.71664	1.41904	0.50495	0.44035	0.37846	0.30579	0.13045	0.24577	0.11537	0.21110	0.09838	0.51924	0.09919	0.45359	0.08679	0.38969	0.07427	12.44491	0.53149	0.485
IMG_9642	N78	42336.78645	5173.86609	55.22878	39.49500	1052	9.61897	0.00914	0.73574	1.56497	0.49848	0.44331	0.38510	0.37651	0.11874	0.31801	0.10964	0.27500	0.09390	0.51720	0.09731	0.46163	0.08552	0.40100	0.07292	14.80110	0.54758	0.465
IMG_9643	N78	44656.75335	5425.29278	57.63101	40.04173	1281	8.32963	0.00650	0.76512	1.55893	0.48027	0.41655	0.35748	0.34686	0.11473	0.28485	0.10266	0.23999	0.08816	0.49937	0.09539	0.43445	0.08260	0.37310	0.07158	16.66196	0.54670	0.510
IMG_9644	N78	46136.65721	5634.83435	59.30301	39.35017	1386	9.67670	0.00698	0.77390	1.58478	0.46293	0.41286	0.36139	0.34978	0.10813	0.29611	0.10083	0.25580	0.08833	0.48040	0.09389	0.43005	0.08433	0.37670	0.07437	17.94049	0.53180	0.670
IMG_9646	N79	34426.93660	4618.06156	54.19427	36.06999	678	5.48971	0.00810	0.73042	1.46662	0.50463	0.44442	0.37322	0.31117	0.11698	0.24822	0.10625	0.20326	0.08958	0.52301	0.09810	0.46200	0.08794	0.38812	0.07523	13.21226	0.48787	0.530
IMG_9647	N79	37940.71508	4865.88038	54.62999	37.92066	844	6.68292	0.00792	0.72771	1.51456	0.44406	0.37689	0.31090	0.26923	0.10132	0.20682	0.08788	0.16851	0.07257	0.46282	0.08990	0.39425	0.07798	0.32523	0.06482	13.29866	0.48538	0.385
IMG_9648	N79	34087.51724	4503.53923	52.06848	36.50828	940	6.43191	0.00684	0.76410	1.50309	0.40154	0.34458	0.28198	0.24072	0.09169	0.18736	0.07848	0.14836	0.06352	0.41820	0.08187	0.36012	0.07282	0.29492	0.06275	15.15120	0.52116	0.470
IMG_9649	N79	36742.45557	4749.30062	53.65120	37.34997	980	8.47485	0.00865	0.75342	1.55495	0.41745	0.36507	0.30782	0.24558	0.09978	0.19099	0.08849	0.15612	0.07398	0.43893	0.08767	0.38597	0.07999	0.32576	0.07032	15.16749	0.50970	0.510
IMG_9650	N79	34121.50065	4518.69159	52.52910	36.69345	831	6.53153	0.00786	0.74540	1.49136	0.40855	0.34302	0.27986	0.25020	0.08839	0.19028	0.07586	0.15375	0.06233	0.42565	0.08135	0.35867	0.07032	0.29259	0.05872	13.38247	0.52481	0.625
IMG_9666	N80	34460.67877	4665.33013	55.40568	35.74976	389	3.82251	0.00983	0.67156	1.39598	0.37456	0.32198	0.26859	0.19222	0.08580	0.14635	0.07661	0.12358	0.06453	0.38650	0.05206	0.33299	0.04700	0.27770	0.04064	11.91133	0.52244	0.865
IMG_9667	N80	37055.66720	4798.99027	54.45072	37.62456	508	4.74889	0.00935	0.68592	1.43634	0.42528	0.36840	0.30869	0.27792	0.09986	0.22141	0.09210	0.18862	0.07680	0.43812	0.05674	0.38049	0.05122	0.31866	0.04399	12.12855	0.53948	0.390
IMG_9668	N80	35139.15383	4748.72989	56.27040	35.68034	205	1.83277	0.00894	0.71082	1.26324	0.49771	0.46156	0.41556	0.28105	0.09473	0.23504	0.08983	0.21898	0.08056	0.50814	0.06504	0.47174	0.06236	0.42458	0.05645	10.91667	0.55448	0.605
IMG_9669	N80	38911.88303	4972.58920	55.76757	38.01159	587	4.49989	0.00767	0.68799	1.44573	0.40018	0.35374	0.29618	0.23630	0.10039	0.19068	0.09173	0.16232	0.07550	0.41271	0.05533	0.36567	0.05123	0.30603	0.04413	12.07163	0.54861	0.730
IMG_9670	N80	37120.98816	4939.49101	57.19156	36.17053	289	2.23689	0.00774	0.65418	1.31570	0.42015	0.36773	0.31063	0.25301	0.08326	0.20018	0.07612	0.17443	0.06353	0.42927	0.05588	0.37619	0.05093	0.31762	0.04327	11.34524	0.54457	0.605
IMG_9672	N81	34987.45414	4492.28049	50.30316	37.77181	815	9.06593	0.01112	0.72492	1.54252	0.46518	0.38962	0.32082	0.35443	0.09764	0.28046	0.08549	0.23058	0.07021	0.48262	0.08433	0.40581	0.07110	0.33410	0.05831	14.70245	0.50978	0.590
IMG_9673	N81	47045.51716	5506.66300	55.97403	40.99567	1020	9.03836	0.00886	0.74105	1.57664	0.43351	0.35642	0.28705	0.33029	0.08810	0.25759	0.07483	0.20642	0.05852	0.44912	0.07726	0.37060	0.06482	0.29849	0.05240	15.67807	0.48178	0.365
IMG_9674	N81	39924.92526	4923.99135	52.89169	38.73403	1077	10.04856	0.00933	0.75222	1.58774	0.40421	0.33674	0.27760	0.26882	0.09449	0.21168	0.07896	0.17238	0.06393	0.42438	0.07672	0.35486	0.06482	0.29269	0.05368	16.36578	0.51182	0.565
IMG_9675	N81	42220.60916	5010.10114	51.79834	40.35871	1204	10.02370	0.00833	0.77852	1.60764	0.47462	0.39294	0.31909	0.34652	0.10970	0.27075	0.09318	0.21700	0.07517	0.49459	0.09215	0.41121	0.07782	0.33416	0.06350	20.04687	0.51059	0.670
IMG_9676	N81	37365.04106	4834.12068	54.15639	37.00902	1215	12.22310	0.01006	0.77940	1.61293	0.40658	0.33052	0.26281	0.29168	0.09501	0.22258	0.07718	0.17358	0.05933	0.42805	0.07831	0.34989	0.06501	0.27854	0.05300	19.15036	0.52856	0.310
IMG_9678	N82	35436.10761	4694.16432	54.56315	36.65079	542	5.43127	0.01002	0.74390	1.46193	0.34474	0.29661	0.23201	0.22266	0.07234	0.18521	0.06361	0.14888	0.04983	0.35633	0.05443	0.30690	0.04685	0.23981	0.03874	13.45558	0.50434	0.615
IMG_9679	N82	36241.14393	4720.85859	53.89637	37.07494	368	9.23069	0.02508	0.85645	1.54670	0.29528	0.25016	0.19129	0.25974	0.03497	0.21668	0.02971	0.16855	0.02217	0.30305	0.04546	0.25697	0.03692	0.19615	0.02839	27.20981	0.54732	0.645
IMG_9680	N82	35501.74558	4713.09098	54.87179	36.53846	413	4.79878	0.01162	0.77333	1.44426	0.33998	0.28209	0.22074	0.25199	0.05771	0.20319	0.04958	0.16697	0.03793	0.34888	0.05205	0.28966	0.04205	0.22619	0.03283	15.67104	0.44576	0.545
IMG_9681	N82	37573.56940	4865.16082	55.22604	37.35629	424	5.94094	0.01401	0.76652	1.48248	0.48642	0.41465	0.33756	0.37144	0.09097	0.30745	0.08072	0.26169	0.06189	0.50020	0.07820	0.42680	0.06492	0.34664	0.05248	16.22801	0.50861	0.580
IMG_9682	N82	35369.81383	4793.32589	57.15517	35.99138	315	5.20986	0.01654	0.76885	1.44792	0.49072	0.41065	0.32246	0.37031	0.08445	0.30159	0.07355	0.24694	0.05526	0.50403	0.08158	0.42207	0.06668	0.33080	0.05299	15.88811	0.52412	0.625
IMG_9684	N83	38200.90076	4918.46702	55.29710	37.49687	991	8.38289	0.00846	0.75423	1.55037	0.46626	0.38388	0.30923	0.27374	0.11167	0.20248	0.09125	0.16095	0.07257	0.49063	0.09863	0.40586	0.08359	0.32694	0.06902	14.79774	0.52956	0.515
IMG_9685	N83	39044.76998	4986.80922	55.26704	37.47590	1062	7.90395	0.00744	0.74964	1.54364	0.45141	0.37625	0.30634	0.30771	0.10534	0.24025	0.09028	0.19375	0.07321	0.47049	0.09074	0.39343	0.07574	0.32034	0.06253	15.58171	0.51506	0.690
IMG_9686	N83	36496.36496	4816.32242	55.18182	36.45455	1222	11.61381	0.00950	0.76702	1.59373	0.44270	0.37400	0.31112	0.33003	0.10633	0.26307	0.09360	0.21728	0.07753	0.46463	0.08970	0.39445	0.07498	0.32816	0.06167	17.10872	0.55049	0.725
IMG_9687	N83	37094.92436	4846.98828	55.28554	36.90049	1091	11.03364	0.01011	0.76756	1.58884	0.46055	0.38631	0.31614	0.31897	0.11580	0.25032	0.09818	0.20356	0.07981	0.48505	0.09655	0.40883	0.08082	0.33455	0.06615	15.77089	0.53623	0.560
IMG_9688	N83	39457.58429	4951.51500	53.90853	38.31779	1073	9.83616	0.00917	0.75974	1.56637	0.44255	0.37664	0.30860	0.33988	0.09730	0.27303	0.08559	0.22255	0.06900	0.46052	0.08608	0.39356	0.07201	0.32240	0.05811	15.97628	0.53262	0.305
IMG_9690	N84	33152.93896	4507.75577	53.58082	35.48799	790	7.56303	0.00957	0.74479	1.50790	0.50603	0.43090	0.35474	0.28871	0.11180	0.22267	0.09558	0.18191	0.07820	0.53027	0.10318	0.45336	0.09156	0.37325	0.07725	13.50352	0.51132	0.590
IMG_9691	N84	37402.16355	4792.68225	53.85080	37.83408	1101	9.26319	0.00841	0.75156	1.56663	0.45973	0.37985	0.31436	0.31508	0.11327	0.24432	0.09591	0.20102	0.07901	0.48139	0.08795	0.39928	0.07440	0.33042	0.06244	15.76490	0.51512	0.540
IMG_9692	N84	37418.17475	4862.92444	55.36893	37.44922	1209	10.27008	0.00849	0.75462	1.58786	0.45287	0.38086	0.31943	0.33370	0.10269	0.26449	0.08943	0.22243	0.07424	0.47329	0.08771	0.39979	0.07451	0.33512	0.06221	15.78655	0.52328	0.845
IMG_9693	N84	34701.44456	4586.42893	52.59434	36.27358	783	6.21180	0.00793	0.73699	1.47627	0.40302	0.32905	0.26407	0.28089	0.07831	0.21718	0.06505	0.17812	0.05214	0.41613	0.07606	0.34043	0.06096	0.27280	0.04738	13.52118	0.56368	0.695
IMG_9694	N84	32868.06713	4318.98723	49.46133	36.63627	681	6.35712	0.00933	0.73709	1.47021	0.48051	0.39662	0.32024	0.29411	0.11343	0.22576	0.09604	0.18242	0.07737	0.49938	0.09016	0.41323	0.07548	0.33352	0.06143	13.37980	0.50108	0.495
IMG_9704	N86	42235.07786	5207.62904	55.64744	38.51846	817	5.55528	0.00680	0.76618	1.49349	0.42647	0.36665	0.30849	0.27484	0.09883	0.22137	0.08763	0.18927	0.07371	0.44061	0.06409	0.37969	0.05875	0.31926	0.05077	13.52672	0.48381	0.485
IMG_9705	N86	36050.09646	4678.68978	52.69515	36.73878	318	3.10755	0.00977	0.68930	1.36451	0.41078	0.34564	0.28966	0.23101	0.09403	0.17926	0.08010	0.15810	0.06627	0.42176	0.05914	0.35535	0.05232	0.29751	0.04397	12.07650	0.46011	0.540
IMG_9706	N86	36469.10288	4631.61022	50.95652	37.52174	258	3.84759	0.01491	0.88957	1.39118	0.38338	0.32800	0.27084	0.26881	0.06884	0.22373	0.06096	0.18696	0.05094	0.39276	0.05256	0.33628	0.04620	0.27758	0.03910	20.24563	0.47512	0.405
IMG_9707	N86	41464.99239	5140.42581	54.93339	38.10536	390	2.92137	0.00749	0.67423	1.37138	0.39300	0.33430	0.27668	0.22369	0.08368	0.17633	0.07308	0.15531	0.05957	0.40298	0.05818	0.34320	0.05280	0.28374	0.04411	11.80648	0.51366	0.515
IMG_9708	N86	36993.17021	4754.78035	53.12724	37.31241	295	3.34048	0.01132	0.66260	1.37081	0.40493	0.34715	0.29070	0.25344	0.08709	0.20500	0.07756	0.18100	0.06328	0.41536	0.05689	0.35653	0.05095	0.29821	0.04263	12.45659	0.52539	0.660
IMG_9710	N87	41383.25867	5270.57183	58.69198	38.27004	966	6.97780	0.00722	0.75249	1.53415	0.41264	0.35874	0.29882	0.25836	0.10075	0.20839	0.09140	0.17509	0.07620	0.42918	0.06639	0.37438	0.06239	0.31174	0.05388	15.18660	0.54413	0.625
IMG_9711	N87	41844.15832	5321.29693	58.73365	37.88996	1048	8.32311	0.00794	0.76219	1.56396	0.38632	0.33595	0.28366	0.26675	0.09711	0.22017	0.08728	0.18664	0.07254	0.40188	0.06201	0.35056	0.05669	0.29592	0.04988	16.56426	0.53475	0.360
IMG_9712	N87	41058.80604	5200.78368	57.73504	38.50427	932	7.55559	0.00811	0.75603	1.54244	0.38865	0.33273	0.27447	0.27359	0.09310	0.22079	0.08224	0.18227	0.06640	0.40281	0.06304	0.34593	0.05609	0.28530	0.04727	15.63173	0.51267	0.710
IMG_9713	N87	40613.33575	5237.62166	59.26780	37.88587	1202	9.05877	0.00754	0.77670	1.58769	0.39044	0.33607	0.27585	0.27606	0.09560	0.22576	0.08452	0.18513	0.06819	0.40652	0.06457	0.35108	0.05836	0.28815	0.04957	16.63451	0.48696	0.370
IMG_9714	N87	39720.47997	5158.45378	58.35769	37.07638	1504	12.26157	0.00815	0.79004	1.61935	0.41086	0.34965	0.28967	0.31366	0.09798	0.25507	0.08639	0.20869	0.07043	0.43002	0.07034	0.36759	0.06316	0.30485	0.05479	21.21434	0.47654	0.330
IMG_9716	N88	36110.96440	4767.97701	54.93138	36.81764	780	7.03167	0.00901	0.73728	1.50054	0.34515	0.28986	0.23761	0.21049	0.08583	0.17244	0.07138	0.14323	0.05654	0.36009	0.05276	0.30274	0.04621	0.24804	0.04058	14.30552	0.46629	0.485
IMG_9717	N88	36555.88163	4792.97545	54.78938	36.70888	644	5.36604	0.00833	0.73453	1.45675	0.34747	0.28851	0.23221	0.20173	0.07860	0.16095	0.06427	0.13394	0.05085	0.35937	0.05273	0.29876	0.04509	0.24018	0.03709	13.85627	0.47164	0.425
IMG_9718	N88	37127.02492	4851.14655	55.29015	37.27477	677	6.00119	0.00886	0.72303	1.47156	0.39941	0.33788	0.27418	0.24379	0.10342	0.19647	0.08840	0.16384	0.07064	0.41369	0.06090	0.35058	0.05333	0.28419	0.04392	12.90434	0.53751	0.425
IMG_9719	N88	36521.78167	4758.75136	53.83734	36.69082	509	6.18452	0.01215	0.69057	1.46678	0.39977	0.33736	0.27664	0.22113	0.09992	0.17567	0.08492	0.14916	0.06882	0.41710	0.05997	0.35271	0.05236	0.28886	0.04333	12.73783	0.53639	0.745
IMG_9720	N88	35791.62709	4719.28851	54.38560	36.52552	685	7.65264	0.01117	0.72776	1.50123	0.33891	0.28805	0.23713	0.22627	0.08649	0.18384	0.07378	0.15297	0.05924	0.35211	0.05355	0.29995	0.04561	0.24673	0.03760	14.56747	0.50803	0.570
IMG_9722	N89	42544.77962	5295.49945	57.37116	38.55307	731	6.46335	0.00884	0.71178	1.50793	0.36940	0.30967	0.25236	0.22604	0.08629	0.17696	0.07536	0.14817	0.06185	0.38385	0.05486	0.32266	0.04878	0.26269	0.04141	12.99516	0.51783	0.260
IMG_9723	N89	43227.11897	5363.24770	58.19528	38.88269	695	5.12608	0.00738	0.73207	1.47890	0.38063	0.32620	0.26979	0.21572	0.08591	0.17163	0.07601	0.14471	0.06360	0.39413	0.05736	0.33849	0.05174	0.27980	0.04411	13.47534	0.55747	0.395
IMG_9724	N89	39004.57767	4987.88842	55.46950	37.23827	672	5.95269	0.00886	0.72946	1.49229	0.35193	0.29399	0.24207	0.19443	0.08031	0.15239	0.06821	0.12727	0.05607	0.36627	0.05334	0.30660	0.04649	0.25233	0.03979	13.29792	0.52561	0.640
IMG_9725	N89	48049.72474	5777.73314	60.41743	39.88805	729	6.08519	0.00835	0.74829	1.52013	0.37406	0.31447	0.25728	0.23644	0.08667	0.18784	0.07525	0.15738	0.06161	0.38729	0.05502	0.32633	0.04861	0.26675	0.04118	13.38512	0.53872	0.735
IMG_9726	N89	41650.08535	5220.36047	56.70784	38.29133	932	6.54828	0.00703	0.74001	1.52970	0.37070	0.31308	0.25959	0.23063	0.08718	0.18506	0.07576	0.15607	0.06286	0.38490	0.05470	0.32576	0.04830	0.26992	0.04148	14.10522	0.52589	0.360
IMG_9754	N91	39169.29843	4925.83687	54.19966	38.24240	595	4.63244	0.00779	0.70902	1.43507	0.36872	0.30439	0.25072	0.19644	0.07725	0.14631	0.06298	0.12458	0.05145	0.38104	0.06141	0.31532	0.05408	0.25951	0.04552	12.10710	0.53480	0.370
IMG_9755	N91	40302.86471	5055.73962	55.70041	38.74035	658	6.46962	0.00983	0.77763	1.49230	0.38753	0.32095	0.26203	0.21631	0.09362	0.16779	0.07737	0.13929	0.06256	0.40433	0.06235	0.33566	0.05439	0.27385	0.04563	13.29104	0.52638	0.640
IMG_9756	N91	40407.85900	5092.52340	56.18734	38.39086	599	5.64289	0.00942	0.70924	1.46403	0.42527	0.36388	0.30405	0.24113	0.10182	0.19029	0.08788	0.16259	0.07302	0.44087	0.07240	0.37818	0.06520	0.31575	0.05522	12.16416	0.51527	0.555
IMG_9757	N91	39493.34917	4943.56820	54.06343	38.42910	974	7.54922	0.00775	0.74497	1.53968	0.38151	0.32199	0.26597	0.21046	0.09138	0.16257	0.07665	0.13613	0.06284	0.40028	0.06569	0.33905	0.05935	0.27990	0.05100	13.79803	0.54377	0.690
IMG_9758	N91	39080.17003	4939.17808	54.16550	37.75443	939	7.19654	0.00766	0.74136	1.51636	0.41689	0.33293	0.25935	0.27147	0.09786	0.20293	0.07996	0.15971	0.06123	0.43373	0.06565	0.34743	0.05480	0.27049	0.04355	13.54276	0.47082	0.200
IMG_9761	N92	42123.12876	5298.39014	58.11036	38.33260	822	9.54305	0.01161	0.72327	1.57341	0.35350	0.29575	0.24230	0.19250	0.08967	0.14592	0.07639	0.12305	0.06249	0.37494	0.05366	0.31533	0.04804	0.25802	0.04056	13.92147	0.48466	0.175
IMG_9762	N92	40123.97253	5052.64912	55.65776	38.67668	577	7.50683	0.01301	0.70929	1.51580	0.36308	0.30577	0.25318	0.17036	0.08420	0.12856	0.07081	0.11135	0.05903	0.38330	0.05696	0.32400	0.05101	0.26787	0.04292	12.66788	0.55468	0.675
IMG_9763	N92	41799.75041	5225.79955	57.08861	38.78574	436	6.40446	0.01469	0.82998	1.48159	0.34429	0.28203	0.23167	0.19333	0.07619	0.15088	0.06335	0.12559	0.05210	0.35915	0.05160	0.29473	0.04390	0.24198	0.03711	15.47590	0.52988	0.680
IMG_9764	N92	40009.11596	5079.14461	56.41311	37.94979	580	5.75461	0.00992	0.72347	1.46558	0.37058	0.30865	0.25372	0.18021	0.08563	0.13619	0.07175	0.11343	0.05932	0.38604	0.05867	0.32236	0.05157	0.26490	0.04360	12.71021	0.53519	0.255
IMG_9765	N92	36012.83018	4705.71650	53.44714	36.72187	468	6.29051	0.01344	0.72174	1.46281	0.35360	0.29414	0.24541	0.15830	0.07019	0.11639	0.05860	0.09960	0.04972	0.37044	0.05682	0.30916	0.04998	0.25777	0.04256	12.00349	0.54736	0.840
IMG_9767	N93	37106.58599	4861.55143	55.41990	36.82612	1075	9.66442	0.00899	0.73389	1.58911	0.45297	0.39877	0.33689	0.31352	0.10447	0.25399	0.10036	0.21469	0.08560	0.47356	0.07147	0.41927	0.06687	0.35418	0.05824	14.23879	0.54556	0.435
IMG_9768	N93	33866.10961	4638.97052	55.49742	35.32448	645	5.36863	0.00832	0.72605	1.46252	0.39993	0.34843	0.29002	0.19774	0.08128	0.14544	0.06961	0.11917	0.05832	0.41661	0.06631	0.36449	0.06295	0.30347	0.05430	12.61930	0.48941	0.605
IMG_9769	N93	38279.09991	4948.64746	56.03444	37.48393	591	5.48485	0.00928	0.67371	1.47732	0.40976	0.35199	0.28658	0.22382	0.08380	0.17129	0.07353	0.14355	0.06019	0.42572	0.06655	0.36691	0.06118	0.29845	0.05060	12.07319	0.54075	0.600
IMG_9770	N93	36653.35337	4836.14223	55.70796	36.54867	843	7.96027	0.00944	0.71860	1.53179	0.43421	0.36577	0.29795	0.26571	0.09251	0.20001	0.08117	0.16303	0.06575	0.45464	0.06978	0.38503	0.06311	0.31360	0.05311	12.99711	0.50288	0.465
IMG_9771	N93	35067.10659	4670.12399	54.46020	36.03733	513	5.29374	0.01032	0.69227	1.46251	0.38370	0.31846	0.25191	0.21621	0.07988	0.15836	0.06775	0.12809	0.05346	0.39792	0.05994	0.33142	0.05336	0.26197	0.04295	12.32723	0.56175	0.560
IMG_9774	N94	40339.43150	5025.81990	54.69100	38.64889	1006	9.00120	0.00895	0.74676	1.56084	0.44964	0.37460	0.30407	0.25700	0.11355	0.19443	0.09521	0.15587	0.07714	0.47515	0.09190	0.39763	0.07921	0.32279	0.06554	14.35854	0.48117	0.330
IMG_9775	N94	39096.38714	4912.18826	54.16931	38.60541	795	7.09202	0.00892	0.72996	1.51723	0.47793	0.39527	0.32350	0.26573	0.11306	0.20137	0.09349	0.16559	0.07609	0.50102	0.09715	0.41563	0.08305	0.33994	0.06914	13.34123	0.53517	0.820
IMG_9776	N94	37650.62459	4799.31720	53.64359	38.09288	916	7.44436	0.00813	0.77347	1.53599	0.47331	0.38584	0.31113	0.28754	0.11039	0.21521	0.09050	0.17292	0.07245	0.49489	0.09713	0.40479	0.08215	0.32626	0.06799	15.65705	0.49013	0.415
IMG_9777	N94	38405.99968	4844.74943	53.41991	38.22511	1005	8.74778	0.00870	0.75066	1.55711	0.45333	0.37428	0.31274	0.28265	0.11582	0.21295	0.09799	0.17589	0.08111	0.47626	0.09023	0.39500	0.07683	0.33007	0.06490	14.79071	0.49379	0.710
IMG_9778	N94	39707.52522	4973.85718	54.63038	38.71780	1021	9.07548	0.00889	0.75312	1.57186	0.43075	0.35677	0.29518	0.28877	0.10092	0.22247	0.08569	0.18361	0.07046	0.45111	0.08590	0.37517	0.07283	0.31029	0.06043	15.28959	0.53070	0.540
IMG_9780	N95	38891.27495	4828.90922	51.99594	38.74697	1008	10.08536	0.01001	0.74529	1.58236	0.47752	0.40887	0.34131	0.30931	0.12792	0.24730	0.11117	0.20564	0.09183	0.50323	0.09552	0.43276	0.08412	0.36124	0.07187	15.88929	0.53154	0.415
IMG_9781	N95	39008.41421	4854.04079	52.66902	38.77084	968	9.36882	0.00968	0.74460	1.57032	0.53295	0.45922	0.37815	0.32495	0.14833	0.25992	0.13023	0.21372	0.10682	0.56244	0.10901	0.48661	0.09661	0.40059	0.08106	14.82418	0.53376	0.540
IMG_9782	N95	36485.49351	4655.18775	51.36124	37.57413	882	9.33441	0.01058	0.75347	1.55761	0.49405	0.41789	0.34091	0.29696	0.14561	0.23527	0.12295	0.19205	0.09858	0.52173	0.09845	0.44285	0.08594	0.36114	0.07253	16.03075	0.50691	0.770
IMG_9783	N95	39835.73436	4951.20111	53.15699	38.26459	962	10.32945	0.01074	0.74798	1.58787	0.49008	0.41964	0.33873	0.32136	0.12916	0.25863	0.11304	0.20901	0.09065	0.51663	0.09766	0.44420	0.08618	0.35841	0.07146	16.13127	0.53190	0.680
IMG_9784	N95	35211.57720	4570.80270	51.55705	36.91687	667	7.49998	0.01124	0.73377	1.51703	0.54880	0.47311	0.38834	0.27851	0.15226	0.21775	0.13027	0.17894	0.10545	0.57889	0.10968	0.50073	0.09670	0.41084	0.08047	13.86199	0.52559	0.570
IMG_9786	N96	38555.56776	4744.33665	50.70175	38.77193	696	8.67251	0.01246	0.72315	1.53470	0.46312	0.38808	0.31937	0.32841	0.11382	0.25787	0.09774	0.21136	0.07946	0.48265	0.08255	0.40594	0.06862	0.33398	0.05566	14.82826	0.52366	0.665
IMG_9787	N96	41076.59991	5003.09994	52.84434	39.22377	978	8.95141	0.00915	0.73030	1.56069	0.41341	0.35531	0.29615	0.27457	0.10401	0.21911	0.09291	0.18179	0.07740	0.43274	0.07394	0.37346	0.06364	0.31122	0.05255	14.53253	0.45424	0.580
IMG_9788	N96	44981.45490	5338.47136	55.05331	40.40374	982	8.57904	0.00874	0.73180	1.56703	0.45662	0.39417	0.32452	0.30288	0.11557	0.24260	0.10455	0.19983	0.08633	0.47717	0.08385	0.41356	0.07285	0.34034	0.05961	14.72852	0.50587	0.670
IMG_9789	N96	42012.91726	5150.46664	54.86431	39.00861	743	6.11848	0.00823	0.71294	1.49274	0.45770	0.38765	0.31844	0.26215	0.10782	0.20218	0.09381	0.16602	0.07807	0.47694	0.08498	0.40516	0.07332	0.33272	0.06069	12.61281	0.48100	0.300
IMG_9790	N96	43011.69610	5212.25800	54.84084	39.50514	953	6.80207	0.00714	0.72115	1.51832	0.44335	0.37804	0.31490	0.29418	0.10748	0.23290	0.09510	0.19415	0.07954	0.46038	0.07773	0.39375	0.06674	0.32783	0.05516	13.36977	0.52242	0.455
IMG_9792	N97	49882.33273	5861.14298	59.91927	41.15888	1368	10.57203	0.00773	0.76361	1.61053	0.47719	0.40182	0.33350	0.31655	0.12684	0.24881	0.10908	0.20419	0.09019	0.50270	0.09259	0.42530	0.08010	0.35315	0.06818	16.61181	0.53948	0.480
IMG_9793	N97	47815.32388	5658.53852	58.35769	40.83711	1263	9.75065	0.00772	0.75377	1.58942	0.45925	0.38246	0.31342	0.31439	0.11544	0.24601	0.09820	0.20048	0.08012	0.48127	0.08725	0.40245	0.07411	0.32984	0.06186	15.55589	0.53504	0.355
IMG_9794	N97	48568.11848	5606.12685	56.41538	41.59251	917	8.73575	0.00953	0.71362	1.56198	0.46485	0.38542	0.31302	0.30381	0.11275	0.23512	0.09535	0.19209	0.07711	0.48658	0.08598	0.40494	0.07208	0.32864	0.05841	13.69211	0.52052	0.525
IMG_9795	N97	46572.83455	5496.66120	56.35333	40.66506	1289	10.03646	0.00779	0.75613	1.59245	0.38383	0.32163	0.25881	0.27514	0.08704	0.21724	0.07339	0.17455	0.05786	0.40149	0.07260	0.33781	0.06109	0.27173	0.04893	15.61757	0.52512	0.715
IMG_9796	N97	41335.12663	5151.46199	56.05588	38.65475	1130	10.81055	0.00957	0.76261	1.59260	0.48427	0.40655	0.33000	0.30607	0.13035	0.24029	0.11032	0.19372	0.08857	0.51277	0.09546	0.43240	0.08255	0.35102	0.06905	16.58603	0.54358	0.435
IMG_9803	N99	34885.69141	4512.40097	51.14719	37.73833	1016	9.97936	0.00982	0.75086	1.55169	0.24977	0.21909	0.18877	0.17077	0.05298	0.13888	0.04858	0.12079	0.04205	0.26139	0.04082	0.23048	0.03711	0.19844	0.03304	14.69432	0.35194	0.415
IMG_9804	N99	39244.07879	4927.55192	53.81596	38.45296	1028	8.13466	0.00791	0.76396	1.53422	0.41372	0.34003	0.27015	0.27443	0.08826	0.21189	0.07455	0.16642	0.05930	0.43172	0.06987	0.35592	0.05788	0.28285	0.04714	14.64093	0.53725	0.665
IMG_9805	N99	37654.04395	4806.10137	53.38676	37.69245	1256	8.93894	0.00712	0.75844	1.56117	0.39034	0.33163	0.27378	0.25643	0.08331	0.20006	0.07476	0.16503	0.06225	0.40848	0.06376	0.34875	0.05717	0.28792	0.04949	14.57982	0.52233	0.720
IMG_9806	N99	36002.81811	4628.06408	51.85370	37.31042	1013	7.58482	0.00749	0.75227	1.52644	0.37616	0.31838	0.26292	0.22552	0.08237	0.17320	0.07220	0.14418	0.05974	0.39329	0.06301	0.33432	0.05707	0.27600	0.04913	14.09760	0.45896	0.635
IMG_9807	N99	39888.45529	4954.24601	53.65957	38.72340	1475	10.54284	0.00715	0.78032	1.60162	0.36274	0.32081	0.27488	0.25331	0.07841	0.20752	0.07272	0.17602	0.06248	0.38042	0.06220	0.33836	0.05816	0.29011	0.05190	16.81489	0.52126	0.385
IMG_9809	N100	42995.96289	5038.78688	51.33766	40.99221	1071	11.25949	0.01051	0.74177	1.59343	0.43532	0.37933	0.32345	0.26144	0.11946	0.20628	0.10369	0.17216	0.08746	0.46307	0.07906	0.40618	0.07103	0.34674	0.06279	15.13042	0.43870	0.610
IMG_9810	N100	39775.63039	4849.90377	51.85847	39.81593	736	9.24146	0.01256	0.71917	1.54213	0.45888	0.39128	0.32970	0.26353	0.11852	0.20340	0.10211	0.17157	0.08612	0.48510	0.08521	0.41572	0.07420	0.35017	0.06274	13.67537	0.53797	0.655
IMG_9811	N100	45865.80989	5324.03302	53.79818	41.39370	992	12.98568	0.01309	0.73316	1.60683	0.42737	0.36981	0.30776	0.28648	0.11634	0.22973	0.10117	0.18904	0.08243	0.45437	0.07791	0.39579	0.06741	0.32959	0.05630	15.10159	0.51778	0.375
IMG_9812	N100	40095.28041	4886.94643	52.03620	39.50226	1098	12.01853	0.01095	0.76220	1.59173	0.49710	0.41628	0.34107	0.33942	0.13038	0.26977	0.10883	0.21835	0.08786	0.52589	0.09407	0.44229	0.07954	0.36265	0.06632	16.27206	0.55660	0.410
IMG_9813	N100	42469.53296	5144.73106	54.36882	39.95455	981	9.39807	0.00958	0.74205	1.55780	0.50423	0.43048	0.35795	0.28206	0.13487	0.21754	0.11660	0.17859	0.09729	0.53410	0.09564	0.45833	0.08396	0.38126	0.07157	14.29129	0.50733	0.645
